# Supplementary material for: Altered metabolism of mothers of young children with Autism Spectrum Disorder: a case control study
Source: BMC Pediatr. 2020 Dec 14;20:557. doi: 10.1186/s12887-020-02437-7 (PMC7734806; doi:10.1186/s12887-020-02437-7)
Supplement: Supplementary file 7 — Additional File 7: Raw Data File. The excel file contains the raw data of the metabolite measurements analyzed in this paper. The metabolite measurements are separated by tabs by what lab measured them. The three labs included the Metabolic and Oxidative Stress Laboratory (MOSL), the Mayo Clinic, and Metabolon. [file 12887_2020_2437_MOESM7_ESM.xlsx]

## Sheet: MOSL
Participant ID	Methion.	SAM	SAH	SAM/SAH	Adenosin	Cysteine	tGSH	Homocys.	Glu-Cys	Cys-Gly	fGSH	GSSG	fGSH/GSSG	tGSH/GSSG	Cystine	Cysteine	Cysteine/	3NT	3ClTyros	% Oxidized
Thiols Concentration	nmol/ml																Cystine
M1	18.34	43.92	29.17	1.50566	0.288	277.2	6.16	10.17	1.904	33.2	1.678	0.159	10.5535	38.7421	22.59	23.65	0.95518	35.82	24.51	0.159319
M2	26.41	59.12	23.66	2.49873	0.217	261.7	6.74	7.24	1.861	38.1	1.809	0.254	7.12205	26.5354	25.12	26.42	0.950795	32.73	28.16	0.219249
M3	17.91	46.35	21.07	2.19981	0.205	255.2	5.12	8.93	2.192	33.2	1.588	0.196	8.10204	26.1224	22.75	24.09	0.944375	42.56	25.32	0.19798
M5	21.08	53.83	26.41	2.03824	0.251	248.3	5.22	8.62	1.579	42.7	1.933	0.186	10.3925	28.0645	23.85	24.11	0.989216	26.13	21.07	0.161388
M6	20.39	52.88	30.45	1.73662	0.329	271.8	7.66	10.42	2.045	42.5	1.525	0.239	6.38075	32.0502	24.38	25.73	0.947532	29.66	18.35	0.238642
M7	16.35	44.26	23.81	1.85888	0.258	260.4	5.62	9.78	1.866	39.4	1.622	0.233	6.96137	24.1202	32.37	25.07	1.29118	38.85	25.11	0.22318
M8 9-16-16	22.76	47.08	22.71	2.0731	0.204	221.6	6.49	9.05	1.952	41.9	1.916	0.247	7.75709	26.2753	27.13	25.44	1.06643	31.16	24.84	0.204979
M9	19.52	55.89	25.66	2.1781	0.169	232.6	5.77	7.66	1.917	40.8	1.767	0.177	9.98305	32.5989	21.44	25.13	0.853164	27.43	29.65	0.166902
M10	18.32	49.11	23.74	2.06866	0.209	247.5	7.85	7.36	1.771	38.7	1.943	0.207	9.38647	37.9227	19.02	20.58	0.924198	23.58	22.93	0.175647
M11	25.45	53.82	24.27	2.21755	0.202	274.8	7.13	9.03	1.633	46.8	2.118	0.194	10.9175	36.7526	23.18	25.61	0.905115	34.82	29.15	0.154828
M12	17.58	46.32	28.91	1.60221	0.262	254.7	6.26	8.12	1.844	35.6	1.649	0.169	9.7574	37.0414	25.18	26.32	0.956687	26.45	22.09	0.170106
M13	15.67	42.72	27.68	1.54335	0.214	206.4	6.59	9.27	1.866	35.4	1.462	0.184	7.94565	35.8152	27.64	23.85	1.15891	38.67	31.44	0.201093
M17	20.17	46.73	24.54	1.90424	0.196	270.8	5.39	7.85	1.785	32.6	1.383	0.175	7.90286	30.8	21.84	22.92	0.95288	26.36	20.58	0.201962
M18	19.03	41.57	24.13	1.72275	0.234	225.7	6.15	8.49	1.619	36.7	1.513	0.185	8.17838	33.2432	24.55	23.59	1.0407	23.05	27.61	0.196495
M19 10-27-16	19.53	45.39	24.62	1.84362	0.225	283.2	6.44	9.87	1.911	48.5	1.995	0.252	7.91667	25.5556	24.08	23.65	1.01818	35.18	22.14	0.201681
M20	21.62	55.61	27.16	2.0475	0.219	218.5	5.08	6.94	1.962	31.7	1.649	0.246	6.70325	20.6504	25.77	21.02	1.22598	41.85	30.76	0.229799
M21	18.11	44.65	19.51	2.28857	0.186	247.1	6.92	7.54	1.795	35.2	1.655	0.225	7.35556	30.7556	26.75	24.38	1.09721	43.12	31.59	0.213777
M22	17.06	42.08	23.72	1.77403	0.215	253.6	4.68	8.13	1.827	31.5	1.437	0.181	7.93923	25.8564	28.06	25.97	1.08048	32.06	27.85	0.201223
M28 2-7-17	19.22	47.09	22.71	2.07354	0.224	265.2	4.78	9.12	1.639	35.7	1.489	0.197	7.55838	24.264	23.65	22.68	1.04277	42.77	33.56	0.209241
M29	23.39	51.66	24.71	2.09065	0.187	259.2	6.59	7.05	1.912	42.6	1.755	0.204	8.60294	32.3039	25.88	26.31	0.983656	33.75	35.13	0.188627
M30	21.06	42.66	21.74	1.96228	0.182	238.4	7.16	8.04	2.256	31.9	1.926	0.226	8.52212	31.6814	20.73	21.82	0.950046	24.46	25.02	0.190076
M31	18.12	36.45	20.91	1.74319	0.193	274.9	8.14	9.52	2.231	42.9	1.952	0.269	7.25651	30.2602	25.41	22.74	1.11741	38.44	21.62	0.216064
M32	19.53	41.62	27.15	1.53297	0.192	231.6	7.26	9.14	2.187	32.9	2.066	0.207	9.98068	35.0725	20.77	23.04	0.901476	29.12	26.49	0.166935
M33 3-22-17	19.63	42.58	23.77	1.79133	0.241	255.6	5.23	9.37	1.714	39.6	1.855	0.241	7.6971	21.7012	21.55	19.78	1.08948	25.92	31.66	0.206247
M34	22.11	43.62	20.86	2.09108	0.235	212.7	4.66	8.96	1.502	35.1	2.512	0.273	9.20147	17.0696	20.49	22.65	0.904636	34.85	24.51	0.178548
M35	22.85	53.95	25.32	2.13073	0.213	221.2	4.96	7.28	1.386	42.8	1.917	0.283	6.77385	17.5265	24.14	20.53	1.17584	41.61	32.75	0.22795
M36	17.93	46.92	27.18	1.72627	0.269	264.8	6.73	9.36	2.119	41.5	2.045	0.309	6.61812	21.7799	26.75	24.11	1.1095	36.68	30.42	0.232069
M37	21.68	51.13	24.29	2.10498	0.266	195.3	6.22	8.12	2.109	38.5	2.609	0.166	15.7169	37.4699	22.27	26.82	0.83035	29.12	28.18	0.112887
M38	17.53	41.62	23.97	1.73634	0.226	268.2	7.13	9.82	2.065	49.4	2.118	0.243	8.71605	29.3416	21.88	22.54	0.970719	25.98	28.11	0.186636
M39	18.02	45.77	21.18	2.161	0.208	236.9	6.85	8.53	2.198	43.6	2.562	0.185	13.8486	37.027	23.06	24.13	0.955657	34.71	23.62	0.126194
M40	22.63	48.64	22.18	2.19297	0.236	265.9	8.37	8.41	1.488	40.4	1.751	0.221	7.92308	37.8733	26.17	28.33	0.923756	25.48	26.09	0.20155
M41	17.85	50.81	21.68	2.34363	0.193	248.1	5.31	7.59	1.515	36.8	1.547	0.188	8.22872	28.2447	24.67	22.15	1.11377	33.57	18.62	0.195528
M42	16.44	53.16	25.46	2.08798	0.177	226.9	6.04	8.25	1.209	34.5	1.393	0.173	8.05202	34.9133	25.98	23.71	1.09574	38.16	29.53	0.198965
M43	17.88	45.13	21.97	2.05416	0.226	266.3	6.43	8.15	1.923	33.1	1.774	0.219	8.10046	29.3607	20.45	22.28	0.917864	30.84	23.77	0.198011
M44	23.14	58.44	25.03	2.3348	0.164	259.3	6.52	8.22	1.818	43.5	1.827	0.218	8.38073	29.9083	18.42	20.59	0.894609	32.18	21.66	0.192665
M45	24.03	57.32	26.46	2.16629	0.254	238.6	5.26	8.17	1.685	55.3	2.017	0.196	10.2908	26.8367	24.42	23.09	1.0576	35.02	31.49	0.162723
M46	22.88	56.17	24.37	2.30488	0.241	223.8	6.22	7.59	1.692	35.5	2.611	0.239	10.9247	26.0251	22.61	24.87	0.909127	34.08	22.35	0.154743
M47	19.62	47.31	23.72	1.99452	0.212	243.8	6.38	8.13	1.864	44.3	1.812	0.248	7.30645	25.7258	23.63	21.75	1.08644	37.19	24.66	0.214905
M48	18.95	45.03	26.52	1.69796	0.236	205.7	5.51	8.67	1.623	31.8	2.587	0.242	10.6901	22.7686	23.76	24.43	0.972575	42.96	32.82	0.157603
M49	23.61	54.18	21.79	2.48646	0.219	187.4	5.12	7.69	1.664	31.8	2.223	0.187	11.8877	27.3797	22.06	21.17	1.04204	37.19	28.54	0.144012
M50	24.81	58.33	28.52	2.04523	0.261	254.5	5.86	7.65	1.807	48.4	1.955	0.219	8.92694	26.758	21.33	22.57	0.94506	29.32	27.88	0.183034
M51	25.32	53.04	25.98	2.04157	0.229	219.5	3.81	7.49	1.538	32.5	1.161	0.264	4.39773	14.4318	26.49	23.02	1.15074	44.15	36.14	0.312611
M52	20.76	45.82	21.32	2.14916	0.171	239.4	6.39	10.76	2.182	29.3	2.398	0.188	12.7553	33.9894	21.55	23.77	0.906605	26.85	29.44	0.135544
M53	19.27	47.08	24.62	1.91227	0.187	277.3	6.04	9.17	1.966	34.7	1.632	0.176	9.27273	34.3182	23.18	22.54	1.02839	37.03	26.15	0.177419
M54	16.49	45.07	24.59	1.83286	0.258	210.8	6.37	8.81	1.742	39.6	1.529	0.194	7.88144	32.8351	19.37	18.63	1.03972	38.22	36.47	0.2024
M56	19.32	52.16	19.47	2.67899	0.182	238.7	5.96	8.69	1.629	33.4	1.706	0.187	9.12299	31.8717	19.66	23.08	1.17396	29.16	21.76	0.206933
M57	24.72	44.93	21.88	2.05347	0.215	197.4	6.38	6.42	1.817	29.3	2.027	0.215	9.42791	29.6744	20.46	19.52	1.04816	27.38	27.09	0.17501
M58	20.77	49.26	21.38	2.30402	0.217	268.1	4.63	10.61	1.274	41.7	1.724	0.185	9.31892	25.027	22.95	24.18	0.949132	31.55	24.71	0.176695
M59	17.92	40.51	21.45	1.88858	0.204	238.7	4.85	7.69	1.461	40.3	1.636	0.216	7.57407	22.4537	23.15	22.85	1.01313	35.03	30.59	0.208897
M60 2-14-17	19.44	42.09	23.19	1.81501	0.225	256.4	6.45	11.06	1.858	41.8	2.063	0.167	12.3533	38.6228	22.03	24.91	0.884384	32.78	23.18	0.139341
M61	22.45	49.63	24.02	2.06619	0.247	248.3	5.93	7.92	1.807	42.9	2.419	0.219	11.0457	27.0776	17.58	21.61	0.813512	35.63	23.69	0.153308
M62	20.56	49.02	21.54	2.27577	0.226	184.5	4.16	7.84	1.519	28.4	2.108	0.252	8.36508	16.5079	21.16	20.66	1.0242	26.81	29.41	0.192956
M63	24.18	55.23	25.85	2.13656	0.205	181.9	8.37	7.38	2.246	31.8	1.809	0.225	8.04	37.2	20.62	23.58	0.87447	31.35	25.98	0.199203
M65 2-10-17	20.84	44.27	21.59	2.05049	0.191	261.7	6.28	8.14	1.661	42.6	1.786	0.227	7.86784	27.6652	19.65	19.32	1.01708	32.96	25.93	0.202679
M66	15.95	37.16	22.95	1.61917	0.214	206.1	6.47	9.55	1.952	35.7	1.749	0.268	6.52612	24.1418	26.36	21.04	1.25285	37.58	29.02	0.234573
M67	22.48	58.16	24.92	2.33387	0.274	215.5	6.81	6.45	1.896	33.8	2.016	0.269	7.49442	25.316	24.87	22.19	1.12078	39.62	28.45	0.21065
M68	21.42	48.71	22.54	2.16105	0.193	191.8	4.73	8.18	1.612	31.3	2.024	0.206	9.82524	22.9612	19.75	23.73	0.83228	30.52	26.13	0.16913
M70	21.65	50.35	22.54	2.23381	0.215	255.3	5.69	6.23	2.056	34.7	2.166	0.275	7.87636	20.6909	23.79	22.05	1.07891	29.41	27.65	0.202504
M71	23.74	54.03	25.66	2.10561	0.172	253.1	4.28	7.88	1.522	45.5	1.641	0.229	7.16594	18.69	20.38	23.15	0.880346	30.55	26.17	0.218199
count-ASD	30	30	30	30	30	30	30	30	30	30	30	30	30	30	30	30	30	30	30
count-TD	29	29	29	29	29	29	29	29	29	29	29	29	29	29	29	29	29	29	29
AVG ASD	19.879	47.2133	24.5003	1.94153	0.223967	247.837	6.23267	8.626	1.88823	38.7	1.84827	0.217067	8.72493	29.48	24.076	23.8227	1.01299	32.8963	26.8073
AVG NT	21.0041	49.691	23.5583	2.11611	0.21531	233.269	5.88345	8.23414	1.72503	37.4034	1.89969	0.217655	8.86285	27.561	22.2931	22.5783	1.00163	33.5369	27.0817
stdev - ASD	2.56126	5.37091	2.65904	0.247304	0.0348529	23.1317	0.983722	0.978643	0.224943	5.05685	0.320908	0.0389065	2.07739	6.20901	2.78246	1.88208	0.109681	6.28277	4.27352
stdev-TD	2.71739	5.5709	2.09937	0.227572	0.0290211	28.098	1.05552	1.15463	0.241786	6.41997	0.340132	0.0305991	1.82651	6.10536	2.46455	1.94362	0.108797	4.74198	4.08644

## Sheet: Mayo 
Subject	B12	Folate	Ferritin	MMA	MTHFR mut.(C677T)	MTHFR mut.(A1298C)	Isoprostane (U) (ng/mg)	Vitamin E		Vit D3
Reference Range	180-914	>4	11-307	<0.4	0=Neg, 1=Hetero, 2=Homo	0=Neg, 1=Hetero, 2=Homo	<1	5.5-17
M1	200	14.3	100	0.13	0	1	0.2	7.2		31
M2	280	22	31	0.13	0	1	0.2	7.1		23
M3	420	19.2	23	0.14	1	1	0.3	7.5		14
M5	189	13.3	22	0.1	1	1	0.07	8.7		32
M6	1077	25	9	0.12	0	2	0.2	7.5		20
M7	675	20.5	16	0.08	1	1	CXL-not needed?	7.6		20
M8 9-16-16	179	13.8	27	0.13	1	1	0.2	13.1		41
M9	414	9.7	22	0.06	0	1	0.2	6.5		24
M10	242	14.3	22	0.12	1	1	0.1	16.5		33
M11	272	16.5	52	0.24	0	1	0.05	12.3		35
M12	180	15.9	67	0.09	1	1	0.1	8.9		45
M13	376	7.5	51	0.09	1	0	0.3	7.6		30
M17	330	19.9	3	0.21	1	1	0.04	7.2		25
M18	655	24	7	0.09	1	0	0.07	10.9		17
M19 10-27-16	225	16.3	40	0.18	1	1	0.1	9.9		17
M20	287	19.9	157	0.14	1	1	0.3	8.8		22
M21	497	16.3	29	0.12	1	0	0.06	10.5		25
M22	335	26	27	0.09	0	1	0.04	6		33
M28 2-7-17	137	9.7	11	0.34	1	1	0.1	12.4		29
M29	289	15.9	21	0.22	1	0	0.2	9.8		28
M30	326	22.9	37	0.17	0	0	dilute	6.4		24
M31	451	18.9	55	0.12	2	0	0.1	8.1		18
M32	522	13.9	20	0.15	1	0	0.4	8.2		13
M33 3-22-17	162	10.3	20	0.14	1	1	0.2	8.6		28
M34	285	35	35	0.14	0	2	0.1	8.7		15
M35	573	28	34	0.12	1	1	0.3	14.4		46
M36	243	15.6	63	0.16	2	0	0.08	9.3		40
M37	266	22	22	0.21	0	1	0.1	7.6		32
M38	272	10.1	15	0.13	0	0	0.06	11.9
M39	288	12.5	14	0.19	0	2	0.1	7.7
M40	512	28	17	0.12	1	1	missed collection	4.5		23
M41	630	24	29	0.11	1	1	below linear range	13.1		31
M42	566	40	41	0.12	1	1	0.07	6		33
M43	345	14.9	26	0.3	1	1	0.1	13		26
M44	427	11.5	121	0.15	1	0	0.06	14.8		25
M45	358	18.4	9	0.21	0	1	0.2	11.5		22
M46	1025	14.6	10	0.13	0	1	0.09	11		35
M47	509	17.8	33	0.1	0	0	0.5	8.4		30
M48	496	15.2	25	0.2	1	1	0.2	6.4		20
M49	720	28	10	0.07	0	1	dilute	6.4		15
M50	570	19.9	20	0.06	1	0	dilute	13		34
M51	535	10.9	50	0.12	1	0	0.06	6.6		21
M52	348	12.1	11	0.15	2	0	0.2	6.7		27
M53	286	20.7	22	0.16	1	0	0.09	15.4		22
M54	626	16.1	34	0.11	1	0	0.2	10.6		38
M56	297	16.2	25	0.1	1	0	0.2	8.5		18
M57	573	26	45	0.11	1	0	0.3	7.3		16
M58	315	33	29	0.18	1	0	0.07	10.6		23
M59	628	34	3	0.16	1	1	0.2	6.7		29
M60 2-14-17	230	9.3	23	0.12	2	0	0.1	9.4		22
M61	323	16.3	30	0.13	1	0	0.1	6.6		21
M62	307	39	14	0.11	0	1	0.2	10.1		24
M63	254	38	2	0.08	0	1	0.3	8.5		27
M65 2-10-17	359	17.3	14	0.41	0	1	0.2	7.6		19
M66	368	16.8	13	0.15	1	0	0.1	7.3		29
M67	282	21.8	32	0.17	0	1	0.2	14.2		17
M68	580	11.5	99	0.32	1	1	0.06	10.7		30
M70	559	9.7	20	0.17	1	0	0.05	15.4		19
M71	393	16.6	17	0.11	0	1	0.6	8.8
ASD count	30	30	30	30	30	30	28	30		28
TD count	29	29	29	29	29	29	25	29		28
AVG ASD	354.9	17.64	35.0667	0.145	0.7	0.8	0.1525	9.23		27.1429
AVG NT	462.793	20.6069	28.4138	0.152759	0.758621	0.517241	0.178	9.62414		24.8571
stdev - ASD	196.025	6.1933	30.9615	0.0572201	0.595963	0.610257	0.0977383	2.52507		9.07056
stdev-TD	174.345	9.04631	25.6202	0.0764338	0.576639	0.508548	0.134969	3.12395		6.08407
10th % of TD	282	10.9	9	0.08			0.06	6.4		16.9
90th % of TD	630	38	50	0.3			0.38	14.8		34.1
% below 10th%	12	5	2	1			3	1		0
% above 90th%	0	0	5	1			0	1		26

## Sheet: Metabolon
	Highlighted entries indicate metabolite in top 50 with highest AUC
	BIOCHEMICAL	SUPER_PATHWAY	SUB_PATHWAY	COMP_ID	PLATFORM	CHEMICAL_ID	RI	MASS	CAS	PUBCHEM	KEGG	Group HMDB	M1	M2	M3	M5	M6	M7	M8	M9	M10	M11	M12	M13	M17	M18	M19	M20	M21	M22	M28	M29	M30	M31	M32	M33	M34	M35	M36	M37	M38	M39	M40	M41	M42	M43	M44	M45	M46
	1,2,3-benzenetriol sulfate (2)	Xenobiotics	Chemical	48762	LC/MS Neg	100006374	1709	204.981					27518	0.338209	27597	0.338209	0.338209	28286	0.338209	275471	0.338209	465655	42825	72022	0.338209	283123	0.338209	24555	0.338209	0.338209	0.338209	57477	23563	1165799	24778	47030	0.338209	0.338209	0.338209	0.338209	0.338209	0.338209	0.338209	0.338209	0.338209	0.338209	0.338209	59261	0.338209
	1,3-dimethylurate	Xenobiotics	Xanthine Metabolism	32391	LC/MS Neg	100001106	1671.4	195.052	944-73-0	70346		HMDB01857	0.170625	0.170625	0.170625	0.170625	194534	0.170625	120646	37331	0.170625	69964	97761	73119	0.170625	49226	36431	0.170625	0.170625	0.170625	92411	0.170625	0.170625	204644	0.170625	190092	0.170625	166244	287768	0.170625	0.170625	59306	0.170625	0.170625	0.170625	188845	75272	184919	52452
	1,5-anhydroglucitol (1,5-AG)	Carbohydrate	Glycolysis, Gluconeogenesis, and Pyruvate Metabolism	20675	LC/MS Neg	100000580	802	163.061	154-58-5	64960	C07326	HMDB02712	20768466	33378108	31919140	29836790	22793248	29037438	27054816	19412792	20152152	27647842	36323460	22052222	19435894	18833320	20360696	18351900	34531508	29481670	37966024	23108946	30245440	39258408	7.41849e+06	31447710	60238232	26185240	27498066	27230238	24252352	24455180	21564826	21884586	18342670	64716552	27708980	22174692	33661704
	1,7-dimethylurate	Xenobiotics	Xanthine Metabolism	34400	LC/MS Neg	100001399	1578.6	195.052	33868-03-0	91611	C16356	HMDB11103	0.0602455	261906	131638	164581	1693216	177323	430113	159583	182909	222950	154689	347151	55021	260900	193745	64607	0.0602455	0.0602455	362339	0.0602455	248637	622952	50655	723814	90275	349918	809733	93702	90014	224892	83802	0.0602455	18986	548408	194628	1015326	194519
	1-methyl-4-imidazoleacetate	Amino Acid	Histidine Metabolism	32350	LC/MS Pos Early	100001208	2064	141.066	2625-49-2	75810	C05828	HMDB02820	116414	164487	172525	144975	187399	119756	136983	184147	160600	208638	90687	120737	56250	150450	178553	103951	99694	147548	115703	160916	55381	135982	114952	142470	139706	126609	120051	113066	136350	112592	132499	81781	148855	156718	127565	181353	110890
	1-methylhistidine	Amino Acid	Histidine Metabolism	30460	LC/MS Pos Early	100001051	2755	170.092	332-80-9	92105	C01152	HMDB00001	2015648	3140958	1657222	1587686	1655339	1772146	1805048	1317018	2949284	3012991	1961907	1930612	1843083	1955662	2639341	1394574	2108582	2288160	2164684	2151601	1270581	2095289	1852820	2105577	2701809	1440632	3166973	2704617	1762253	804733	2184824	1510369	1213619	2061064	2965249	2830299	2326646
	1-methylnicotinamide	Cofactors and Vitamins	Nicotinate and Nicotinamide Metabolism	27665	LC/MS Pos Early	55	1940	137.071	1005-24-9	10129985	C02918	HMDB00699	245260	422110	465292	716342	220706	468403	406900	373551	219401	609970	690822	204269	395196	328022	696463	641197	280810	409784	320306	859274	410657	237677	278196	316436	560494	420236	747632	425870	170012	223095	526530	267829	170694	177611	619417	522401	428460
	1-methylurate	Xenobiotics	Xanthine Metabolism	34395	LC/MS Neg	100001400	1099	181.037	708-79-2	69726	C16359	HMDB03099	0.0998435	747023	80854	57582	604005	120477	442326	278532	117289	395605	203444	166535	87930	96781	134979	60093	276080	0.0998435	253163	0.0998435	202951	290639	56706	589865	205223	173263	676557	97136	79959	214670	134640	89562	141836	597860	63820	821153	238574
	1-methylxanthine	Xenobiotics	Xanthine Metabolism	34389	LC/MS Pos Early	100001405	1500	167.056	6136-37-4	80220	C16358	HMDB10738	0.221819	73271	0.221819	0.221819	77383	0.221819	45898	130061	0.221819	0.221819	0.221819	0.221819	0.221819	0.221819	0.221819	0.221819	31029	0.221819	74584	0.221819	51987	117469	33126	203449	0.221819	74889	233286	0.221819	23192	75592	34630	0.221819	0.221819	164638	0.221819	133241	0.221819
	1-ribosyl-imidazoleacetate*	Amino Acid	Histidine Metabolism	61868	LC/MS Pos Early	100001668	2006	259.092	29605-99-0	5117448	C05131	HMDB02331	97007	175541	171199	230250	135546	107455	168771	142091	153425	260504	169025	60191	139826	77190	276989	73729	145891	142450	111170	120658	96472	78871	110945	143287	144268	150313	246505	109505	132205	112655	152353	99883	106662	115618	151038	229707	114609
	13-HODE + 9-HODE	Lipid	Fatty Acid, Monohydroxy	37752	LC/MS Neg	100002196	5275	295.228		43013			473959	346985	373231	425174	450262	262840	77561	214477	188477	324263	334827	223671	115790	402259	0.135482	520713	444609	187548	584050	433915	425329	746539	79819	531472	825679	390959	486455	462308	194057	591291	116054	447106	407487	320539	313946	469826	332392
	16-hydroxypalmitate	Lipid	Fatty Acid, Monohydroxy	39609	LC/MS Neg	100002953	5236.2	271.228	506-13-8	10466	C18218	HMDB06294	248159	247590	252503	350263	291830	260734	0.22988	129624	319650	303679	467156	291213	127771	385526	104073	618776	310192	182417	472997	478979	269470	793754	103148	301921	551476	318808	320819	574176	241883	268768	114876	366546	304824	385069	271498	256266	287424
	16a-hydroxy DHEA 3-sulfate	Lipid	Androgenic Steroids	38168	LC/MS Neg	100002126	4240	383.153					390689	325976	310354	730472	851149	315334	130333	204969	969290	2719778	632390	883400	153952	312411	380394	873600	607330	231732	201863	891302	806265	939955	73956	288332	681597	339810	674273	92116	206576	845918	302841	411546	1132076	234610	613051	164688	542889
	2'-deoxyuridine	Nucleotide	Pyrimidine Metabolism, Uracil containing	52602	LC/MS Neg	536	1586	227.067	951-78-0	13712	C00526	HMDB00012	49032	0.319542	19076	28242	39730	0.319542	0.319542	27761	0.319542	50364	0.319542	0.319542	24140	44413	18126	0.319542	44735	21856	31867	20107	44343	0.319542	0.319542	0.319542	36712	44427	0.319542	31704	0.319542	47231	0.319542	55057	0.319542	0.319542	46561	38606	43685
	2'-O-methylcytidine	Nucleotide	Pyrimidine Metabolism, Cytidine containing	57554	LC/MS Pos Early	100010895	2411	258.108	2140-72-9	150971			52901	69182	0.426527	33792	56023	77435	56006	46823	47491	36853	0.426527	58174	59213	99169	73834	40407	38995	60994	43980	0.426527	51781	0.426527	76794	39648	60492	40876	58078	67342	54346	65057	90694	0.426527	58833	69920	48886	74930	45729
	2'-O-methyluridine	Nucleotide	Pyrimidine Metabolism, Uracil containing	57655	LC/MS Neg	100010896	1831	257.078	2140-76-3	102212			30744	27844	34267	15587	30868	32080	0.27959	20416	37988	24486	0.27959	25652	19259	52086	18131	26576	30594	11999	32791	39195	25661	14558	25598	19284	38849	27432	0.27959	30516	22996	40859	26320	31082	32190	40807	0.27959	37640	0.27959
	2,3-dihydroxyisovalerate	Xenobiotics	Food Component/Plant	38276	LC/MS Polar	100002417	1050	133.051	1756-18-9	677	C04039	HMDB12141	155693	87321	233048	0.214183	0.214183	37385	68654	161195	240232	2588645	75401	0.214183	51832	0.214183	349550	89983	62851	0.214183	146947	153996	42003	69564	32289	168908	70606	110333	226162	69687	0.214183	34780	84025	69724	89411	111899	0.214183	101771	123418
	2,3-diphosphoglycerate	Carbohydrate	Glycolysis, Gluconeogenesis, and Pyruvate Metabolism	15664	LC/MS Neg	1227	555	264.952	102783-53-9	186004	C01159	HMDB01294	96743936	94940168	77320312	79093856	82307040	92143016	61446796	74738816	75718112	96896952	88538728	89484928	96215944	95322776	77516832	106504904	92766104	87869112	120805400	109299840	98712328	91411288	64068836	77185984	96409328	76318280	95315128	68094272	116128800	110547368	86132480	88113280	74573896	72635280	61642452	105171000	95246832
	2-aminoadipate	Amino Acid	Lysine Metabolism	6146	LC/MS Polar	381	3500	160.062	542-32-5;1118-90-7	469	C00956	HMDB00510	0.405879	72126	123986	0.405879	87287	130607	0.405879	0.405879	104194	154964	0.405879	95835	0.405879	105689	126605	282193	55154	78704	0.405879	0.405879	0.405879	88300	0.405879	0.405879	70719	100989	78851	0.405879	0.405879	0.405879	0.405879	108293	67211	0.405879	0.405879	109997	80941
	2-aminobutyrate	Amino Acid	Glutathione Metabolism	42374	LC/MS Pos Early	1128	2059	104.071	1492-24-6	439691	C02261	HMDB00650	14101627	14110774	11619415	8725749	19875136	14087951	6310701	7496989	12987682	11444130	9128786	10205290	8743432	16527223	14064445	12904536	6934916	15625783	6789813	12194459	11964972	12433833	9617918	8842974	10557431	12073637	9477710	9074213	10545405	9052929	13445362	19189636	7452584	9425834	7918597	10832127	9907593
	2-aminoheptanoate	Lipid	Fatty Acid, Amino	43761	LC/MS Pos Early	100004542	3160	146.118	1115-90-8	227939			191678	332773	104865	234207	355716	144412	138451	194215	219872	231561	84486	186792	133290	199256	310227	102968	85774	202841	145727	240845	202352	146560	213125	90243	143340	114380	72547	65049	183690	292187	158870	81809	255344	174295	378825	252258	184570
	2-aminooctanoate	Lipid	Fatty Acid, Amino	43343	LC/MS Pos Late	100004227	750	160.133	644-90-6	69522		HMDB00991	61204	81142	66758	30955	28635	49812	0.296207	20867	79760	0.296207	27233	23606	38932	27690	42048	42242	64024	84538	56726	41869	94403	0.296207	47347	24916	54284	46424	0.296207	54408	0.296207	29321	58237	23494	30506	44740	66462	78333	140380
	2-aminophenol sulfate	Xenobiotics	Chemical	43266	LC/MS Neg	100004322	1677	188.002		181670		HMDB61116	191352	609702	114523	220046	13531	358913	162024	233798	371259	188548	228514	38324	152082	124415	175238	324957	1824409	39749	87416	74663	341446	57334	394605	489022	538331	878006	70651	172131	37783	100161	216455	48607	232594	144852	125873	228374	1.6258e+06
	2-hydroxy-3-methylvalerate	Amino Acid	Leucine, Isoleucine and Valine Metabolism	36746	LC/MS Neg	100001541	1800	131.071	488-15-3	164623		HMDB00317	131870	117624	115648	143097	130553	88599	74839	74979	72459	130865	107287	141312	105200	160005	155823	112746	65369	100321	65473	27835	98721	116316	76140	131531	117550	177510	148221	71585	93838	109561	82742	110277	119921	71966	161336	0.183918	68139
	2-hydroxyacetaminophen sulfate*	Xenobiotics	Drug - Analgesics, Anesthetics	33173	LC/MS Neg	100001791	1674	246.008		86290013			0.00289914	0.00289914	0.00289914	0.00289914	0.00289914	0.00289914	2733153	0.00289914	0.00289914	0.00289914	0.00289914	0.00289914	10017	0.00289914	6116371	0.00289914	0.00289914	0.00289914	0.00289914	0.00289914	201007	0.00289914	0.00289914	4166026	0.00289914	0.00289914	0.00289914	0.00289914	0.00289914	0.00289914	0.00289914	0.00289914	0.00289914	25812	0.00289914	0.00289914	921688
	2-hydroxybehenate	Lipid	Fatty Acid, Monohydroxy	57663	LC/MS Neg	100015637	6384	355.322		193484			87452	117209	96038	66087	87817	57423	61297	78296	100917	95303	88002	109190	60719	122069	0.218284	111355	67810	79173	98025	67412	88607	44817	85021	85524	61909	103868	90967	60781	54079	131214	25168	78359	68617	66207	65258	95071	65555
	2-hydroxybutyrate/2-hydroxyisobutyrate	Amino Acid	Glutathione Metabolism	52281	LC/MS Polar	100008928	1258	103.04					22525600	24490400	21168270	13712726	33915776	20038294	9756863	10449254	18027448	16929888	15238836	13412256	10605627	30080112	15540800	28356908	14951528	26128696	10765105	20173620	12534955	64950744	11974703	19590358	15454353	30117768	16389265	20297192	16290436	17750230	13950418	21640132	7699582	12807575	15569849	10247852	15466803
	2-hydroxydecanoate	Lipid	Fatty Acid, Monohydroxy	42489	LC/MS Neg	100004089	4840	187.134	5393-81-7	21488			440862	314752	359516	109664	330899	0.182999	108055	103345	362639	162336	338418	176495	118239	194244	172987	206380	927733	161246	355962	240462	299434	341997	270045	192288	482787	241114	191672	556518	66528	194916	146061	97556	311099	169869	180568	298416	991174
	2-hydroxyglutarate	Lipid	Fatty Acid, Dicarboxylate	37253	LC/MS Polar	100002070	3352.8	147.03	40951-21-1	43	C02630	HMDB00606	10924935	20288176	14609087	21002226	25544064	21777556	20165024	33245330	14853000	25864844	16895382	18639224	18445448	18958456	16083634	25360996	23589078	27943896	23274948	23374278	15583284	31846774	21476148	23002872	24927146	24309350	15147917	18231268	16896048	14841110	25243450	20559976	22104920	12072053	12656351	19307280	30433848
	2-hydroxyhippurate (salicylurate)	Xenobiotics	Benzoate Metabolism	18281	LC/MS Neg	1869	2184	194.046	487-54-7	10253	C07588	HMDB00840	0.0842871	406098	0.0842871	0.0842871	19143	0.0842871	0.0842871	0.0842871	118728	0.0842871	75834	0.0842871	10851	0.0842871	0.0842871	0.0842871	89535	0.0842871	0.0842871	0.0842871	116988	1913843	0.0842871	324487	25758	0.0842871	19361	0.0842871	0.0842871	41829	0.0842871	0.0842871	194149	0.0842871	0.0842871	0.0842871	38559
	2-hydroxyibuprofen	Xenobiotics	Drug - Analgesics, Anesthetics	43330	LC/MS Neg	100004169	3462	221.118	51146-55-5	10443535		HMDB60920	0.707107	0.707107	0.707107	0.707107	0.707107	0.707107	0.707107	0.707107	0.707107	0.707107	0.707107	0.707107	0.707107	0.707107	0.707107	0.707107	0.707107	0.707107	0.707107	0.707107	0.707107	0.707107	0.707107	0.707107	0.707107	0.707107	0.707107	0.707107	0.707107	0.707107	0.707107	0.707107	0.707107	0.707107	0.707107	0.707107	0.707107
	2-hydroxylaurate	Lipid	Fatty Acid, Monohydroxy	52916	LC/MS Neg	100008934	5211	215.165	2984-55-6	97783			136108	158612	66560	101532	104657	134370	95859	39571	170714	127956	110707	145274	62886	100231	53290	0.199546	0.199546	87715	274813	171975	95665	155813	80287	75345	117362	92598	65990	164477	80663	165391	69458	63170	49673	142981	136428	100064	137940
	2-hydroxynervonate*	Lipid	Fatty Acid, Monohydroxy	61698	LC/MS Neg	100015638	6345	381.337		5312783			175094	183678	168162	161234	196157	136264	115844	90662	129329	157830	154973	159336	83613	257092	104389	152946	144234	99434	143463	136184	137849	42050	144529	150082	63712	163126	155945	114723	144707	225923	103218	144804	124836	107342	69961	161862	158859
	2-hydroxyoctanoate	Lipid	Fatty Acid, Monohydroxy	22036	LC/MS Neg	100000743	3736.8	159.103	617-73-2	94180		HMDB02264	99032	116116	54319	0.247558	0.247558	174082	0.247558	35245	0.247558	0.247558	0.247558	100675	43676	93606	54657	0.247558	0.247558	74129	362399	0.247558	133363	151340	87704	108562	0.247558	95745	84398	192962	39648	0.247558	64977	0.247558	99423	0.247558	151546	186862	0.247558
	2-hydroxypalmitate	Lipid	Fatty Acid, Monohydroxy	35675	LC/MS Neg	100001579	5511.2	271.228	764-67-0	92836		HMDB31057	3427406	5419676	3160638	3664120	5108280	4219501	3324029	2086652	4980437	3926928	3956662	4088939	2502409	5468393	2633471	4060263	5155903	4731100	5071004	3581707	4242398	3417652	3008232	3114034	4497750	3958528	3848655	5164872	4048625	5848885	4262983	3558089	3553326	2921615	4309902	4473865	5009302
	2-hydroxyphenylacetate	Amino Acid	Tyrosine Metabolism	1432	LC/MS Polar	235	858.6	151.04	614-75-5	11970	C05852	HMDB00669	397807	458494	605314	736808	476810	643941	806137	565999	604481	609067	645462	190809	683109	263375	1539064	386564	537983	664681	137676	480590	597509	556691	0.173453	899758	909774	640466	974981	310272	483659	360146	368789	0.173453	736375	275203	501102	949616	421347
	2-hydroxystearate	Lipid	Fatty Acid, Monohydroxy	17945	LC/MS Neg	1239	5695	299.259	629-22-1	69417	C03045		1646965	3886296	2020315	1895475	3126416	2600702	1433179	1083926	2206874	2129003	1863543	2296505	1292897	3332361	1092935	1865182	1857506	2451326	2202914	1889088	1817402	2146298	891299	1868983	2335625	2588435	2179424	2819409	2517785	3415789	1638352	1930508	1521382	1004425	2287131	1925079	2099774
	2-keto-3-deoxy-gluconate	Xenobiotics	Food Component/Plant	48141	LC/MS Polar	100005946	1900	177.04	17510-99-5	161227	C00204	HMDB01353	36430652	54014676	55401564	50893076	41783664	52560068	36863216	58715300	47402696	62044736	49056508	61839588	41455172	34857676	57411704	46751584	55443064	68117184	37475196	47196080	42912696	51595808	62585988	47787308	51623908	54126784	38343952	48009036	38987124	38537624	38480812	46851060	49790264	51786156	55875528	27901760	50912120
	2-methoxyacetaminophen glucuronide*	Xenobiotics	Drug - Analgesics, Anesthetics	33161	LC/MS Neg	100001795	1633	356.099		14367271			0.052538	0.052538	0.052538	0.052538	0.052538	0.052538	278001	0.052538	0.052538	0.052538	0.052538	0.052538	0.052538	0.052538	870359	0.052538	0.052538	0.052538	0.052538	0.052538	0.052538	0.052538	0.052538	462078	0.052538	0.052538	0.052538	0.052538	0.052538	0.052538	0.052538	0.052538	0.052538	0.052538	0.052538	0.052538	24798
	2-methoxyacetaminophen sulfate*	Xenobiotics	Drug - Analgesics, Anesthetics	47031	LC/MS Neg	100001793	1949	260.023		86290014			0.0881055	0.0881055	0.0881055	0.0881055	0.0881055	0.0881055	102930	0.0881055	0.0881055	0.0881055	0.0881055	0.0881055	0.0881055	0.0881055	436650	0.0881055	0.0881055	0.0881055	0.0881055	0.0881055	0.0881055	0.0881055	0.0881055	88453	0.0881055	0.0881055	0.0881055	0.0881055	0.0881055	0.0881055	0.0881055	0.0881055	0.0881055	0.0881055	0.0881055	0.0881055	0.0881055
	2-methoxyresorcinol sulfate	Xenobiotics	Chemical	48445	LC/MS Neg	100006184	1863	218.997	1446269-78-8				0.237729	0.237729	0.237729	0.237729	0.237729	0.237729	0.237729	181403	0.237729	199446	0.237729	58281	0.237729	339971	0.237729	54790	0.237729	0.237729	0.237729	65613	0.237729	1442912	28496	0.237729	0.237729	0.237729	0.237729	25506	0.237729	0.237729	0.237729	0.237729	0.237729	0.237729	0.237729	45290	0.237729
	2-methylbutyrylcarnitine (C5)	Amino Acid	Leucine, Isoleucine and Valine Metabolism	45095	LC/MS Pos Early	100001509	3050	246.17	31023-25-3	6426901		HMDB00378	195733	129623	109387	95363	297652	222792	156065	147316	189663	415819	188917	170480	155048	95834	169971	285334	161472	161052	98024	191084	188920	290942	175334	158317	127395	170414	130076	115253	93089	113778	221787	172854	119627	127637	350169	89345	136640
	2-methylcitrate/homocitrate	Energy	TCA Cycle	52282	LC/MS Neg	100008929	575	205.035					0.302571	117426	302180	154539	204930	306431	251406	187811	194891	329539	0.302571	0.302571	276833	270606	560787	249707	203205	198286	174602	369084	239472	262077	236788	134475	267209	0.302571	151578	251079	323120	290178	167699	0.302571	0.302571	202700	158936	337577	0.302571
	2-naphthol sulfate	Xenobiotics	Chemical	62520	LC/MS Neg	100020515	3658	223.007		74428			0.183989	0.183989	0.183989	125451	0.183989	98199	0.183989	50812	0.183989	198638	44699	105415	63889	0.183989	0.183989	0.183989	298804	0.183989	0.183989	285669	0.183989	37319	0.183989	87437	545178	140743	54354	107704	22752	36976	24234	78732	102606	0.183989	167018	111781	75029
	2-oxoarginine*	Amino Acid	Urea cycle; Arginine and Proline Metabolism	55072	LC/MS Pos Early	100002784	1760	174.087	3715-10-04	558	C03771	HMDB04225	37365	0.131027	62763	181917	52083	69199	81231	44559	71486	183645	40779	0.131027	143518	101118	133089	218347	56847	62789	81960	0.131027	35221	110770	97542	0.131027	124583	41672	167813	0.131027	49775	46344	0.131027	23914	135578	152792	90395	154318	51209
	2-piperidinone	Xenobiotics	Food Component/Plant	43400	LC/MS Pos Early	100004295	1675	100.076	675-20-7	12665		HMDB11749	0.0704278	431652	3153168	4568841	1272723	950078	4596274	1141794	413831	1.20689e+06	998189	0.0704278	1108979	0.0704278	0.0704278	288462	0.0704278	318455	0.0704278	0.0704278	2017410	3662535	1184217	112115	240709	0.0704278	0.0704278	0.0704278	312057	0.0704278	0.0704278	0.0704278	1043980	883415	1307658	0.0704278	1574865
	21-hydroxypregnenolone disulfate	Lipid	Pregnenolone Steroids	46115	LC/MS Neg	100001999	3935	245.067	1164-98-3	134595			431407	186095	88404	687941	257354	301803	64923	180365	499892	836217	241560	362072	62935	321794	93335	327409	497378	179675	129592	445519	884686	302939	29323	189385	413897	324106	256857	0.0806809	65637	720664	209751	229335	477464	372836	288392	160819	284066
	3,4-methyleneheptanoate	Xenobiotics	Food Component/Plant	53026	LC/MS Neg	100006651	3807	141.092					0.207889	0.207889	0.207889	97688	109650	0.207889	0.207889	0.207889	0.207889	0.207889	0.207889	0.207889	52617	55611	0.207889	0.207889	0.207889	43189	0.207889	0.207889	147855	206909	40193	190046	0.207889	95245	129678	0.207889	29316	113475	0.207889	77784	0.207889	0.207889	0.207889	82084	140301
	3-(3-hydroxyphenyl)propionate	Xenobiotics	Benzoate Metabolism	35635	LC/MS Neg	100001624	1980	165.056	621-54-5	91	C11457	HMDB00375	0.146725	118256	49886	0.146725	0.146725	0.146725	0.146725	104258	0.146725	76860	0.146725	476453	45176	0.146725	0.146725	123541	433432	54855	0.146725	0.146725	479333	94196	155256	249760	0.146725	0.146725	0.146725	333174	0.146725	0.146725	29525	142305	92889	109161	0.146725	0.146725	0.146725
	3-(4-hydroxyphenyl)lactate	Amino Acid	Tyrosine Metabolism	32197	LC/MS Neg	240	1379	181.051	6482-98-0	9378	C03672	HMDB00755	2391637	4347726	1865159	2572428	3160503	2688727	1090649	1429165	3.11952e+06	3.28513e+06	5189704	1903945	1351254	2786938	1276948	2419824	2402254	1361867	1974712	2271010	2145626	9070751	1434577	2046918	3.97734e+06	3362362	1836101	2590842	1541218	2.81093e+06	1903395	2397643	2605216	2490660	4817651	4694127	2520433
	3-(cystein-S-yl)acetaminophen*	Xenobiotics	Drug - Analgesics, Anesthetics	34365	LC/MS Pos Early	100001797	2420	271.075		5233914			0.211142	0.211142	0.211142	0.211142	0.211142	0.211142	455007	0.211142	0.211142	0.211142	0.211142	0.211142	0.211142	0.211142	585558	0.211142	0.211142	0.211142	0.211142	0.211142	0.211142	0.211142	0.211142	170322	0.211142	0.211142	0.211142	0.211142	0.211142	0.211142	0.211142	0.211142	0.211142	0.211142	0.211142	0.211142	0.211142
	3-(N-acetyl-L-cystein-S-yl) acetaminophen	Xenobiotics	Drug - Analgesics, Anesthetics	45721	LC/MS Neg	2048	2094	311.071	52372-86-8	83967			0.109814	0.109814	0.109814	0.109814	0.109814	0.109814	200991	0.109814	0.109814	0.109814	0.109814	0.109814	0.109814	0.109814	121302	0.109814	0.109814	0.109814	0.109814	0.109814	0.109814	0.109814	0.109814	255246	0.109814	0.109814	0.109814	0.109814	0.109814	0.109814	0.109814	0.109814	0.109814	0.109814	0.109814	0.109814	0.109814
	3-aminoisobutyrate	Nucleotide	Pyrimidine Metabolism, Thymine containing	1566	LC/MS Pos Early	1114	2190	104.071	10569-72-9;214139-20-5	64956	C05145	HMDB03911	896810	1260803	1293012	810912	1601765	1282866	538957	852266	631284	1583950	1700581	494527	962258	1525358	1218764	1.0345e+06	592772	1870882	690905	1427369	639989	1424695	364133	1537624	1128310	681964	690877	539782	972843	789552	1541817	992976	418432	539947	430657	965036	610306
	3-carboxy-4-methyl-5-pentyl-2-furanpropionate (3-CMPFP)**	Lipid	Fatty Acid, Dicarboxylate	61871	LC/MS Neg	100020004	4000	267.124		194501			1703848	3689752	2115277	1582590	4286418	5229237	1.25586e+06	1259835	4461790	2630966	2.81753e+06	1545898	1266010	1688545	2041964	1361995	3683493	1117652	590897	2.61177e+06	5336133	2895715	1.22721e+06	1724900	3575943	1485991	2996254	2.0838e+06	2285886	832305	1326397	1284230	1701533	3332630	2420008	2874107	5214275
	3-carboxy-4-methyl-5-propyl-2-furanpropanoate (CMPF)	Lipid	Fatty Acid, Dicarboxylate	31787	LC/MS Neg	100001178	2800	239.092	86879-39-2	123979		HMDB61112	5349280	775384	422784	277966	469363	1486079	444283	259400	691564	350117	9395162	3894965	799794	2092115	2995251	153242	3543632	166076	496472	1824461	267136	1247804	6881003	253680	859770	173140	121117	521661	346845	2039841	117383	906542	368016	8647913	2663748	2.00744e+06	7758656
	3-hydroxy-2-ethylpropionate	Amino Acid	Leucine, Isoleucine and Valine Metabolism	32397	LC/MS Neg	100001170	975	117.056	4374-62-3	188979		HMDB00396	293650	455523	342069	560700	743068	344659	166518	170232	341030	343278	320203	187776	301641	527610	288547	352491	251138	308896	312330	238671	246567	389179	188215	361348	366370	322943	286783	330551	269797	196982	390167	228227	220550	157244	284149	275572	265473
	3-hydroxy-3-methylglutarate	Lipid	Mevalonate Metabolism	531	LC/MS Polar	112	2850	161.046	503-49-1	1662	C03761	HMDB00355	1.02484e+06	1334719	1339451	1068920	1308817	1728929	1453799	1327065	931230	1592695	1228412	1147131	1139435	1439351	1419956	1661205	1179006	1233110	1424110	1520457	911154	1.80037e+06	1051886	1.86628e+06	1252094	1253852	1245007	1563598	997896	1214460	1322190	1276861	970982	1091684	946442	1408623	1461550
	3-hydroxyadipate*	Lipid	Fatty Acid, Dicarboxylate	62069	LC/MS Polar	100004396	3131	161.046		151913		HMDB00345	147387	246968	502793	188338	212380	351403	0.321663	0.321663	0.321663	352010	194980	0.321663	194319	320140	234214	488801	233003	491113	0.321663	0.321663	244385	786649	0.321663	377250	215477	197949	112343	0.321663	0.321663	0.321663	708165	221186	130423	162280	158492	172685	0.321663
	3-hydroxybutyrate (BHBA)	Lipid	Ketone Bodies	542	LC/MS Polar	254	1444	103.04	625-72-9	441	C01089	HMDB00357	7.88311e+06	49422704	40539524	7835435	58621812	14036133	5200938	2252455	8839454	4023221	10403610	16062056	6294312	40963592	15752258	36835580	18203352	73855840	24460360	18261076	6190442	61580624	3.32345e+06	43041480	8698138	16275694	14602248	26351770	30318152	8786419	21864094	15150448	2108310	4143614	3469664	1995256	11535944
	3-hydroxybutyroylglycine**	Lipid	Fatty Acid Metabolism(Acyl Glycine)	62064	LC/MS Polar	100020211	1818	160.062					1324468	819342	2079593	1252408	910222	2710715	374947	745552	1183061	404201	662015	446854	851581	1209805	777714	628213	3916497	1740284	605922	1745460	865673	724783	968454	2624133	569579	781671	585231	1582584	2504190	1.34822e+06	2116509	1854053	757078	659040	1200160	1003063	2566857
	3-hydroxybutyrylcarnitine (1)	Lipid	Fatty Acid Metabolism(Acyl Carnitine)	43264	LC/MS Pos Early	100003926	2400	248.149		53481617		HMDB13127	106042	381797	0.192969	0.192969	620955	237908	102264	0.192969	234368	164595	53519	174423	127668	285601	170233	243304	167035	547176	149667	0.192969	0.192969	632151	0.192969	0.192969	135823	155987	0.192969	100992	170907	0.192969	406972	0.192969	0.192969	108484	212948	46553	139890
	3-hydroxybutyrylcarnitine (2)	Lipid	Fatty Acid Metabolism(Acyl Carnitine)	52984	LC/MS Pos Early	100009271	2340	248.149				HMDB13127	194150	341056	193361	181851	491676	283529	144096	140207	258481	215156	256252	278612	313088	220885	261169	238440	319257	320305	199814	154554	266997	738666	183546	176523	195238	215505	213275	188832	307988	220631	545571	282409	165606	206147	281761	138255	311991
	3-hydroxydecanoate	Lipid	Fatty Acid, Monohydroxy	22053	LC/MS Neg	100000997	4634.7	187.134	5561-87-5	26612		HMDB02203	201636	343816	213263	242347	512972	406468	147884	84878	291999	203637	462553	219652	149890	466844	95873	588450	301750	260033	352490	484139	229826	2797313	48743	386793	940662	292921	203043	818693	120746	522323	294767	240735	137502	329317	171101	253698	535327
	3-hydroxyhexanoate	Lipid	Fatty Acid, Monohydroxy	53230	LC/MS Neg	100006367	1725	131.071	10191-24-9	151492			154967	350617	177845	140780	321813	119548	93117	60019	67555	127116	99538	107859	171681	299586	140801	159468	122926	314868	139846	107797	124133	519298	75735	320142	169387	224224	142320	136266	158432	157530	250985	194148	112378	96349	71068	0.297126	169528
	3-hydroxyhexanoylcarnitine (1)	Lipid	Fatty Acid Metabolism(Acyl Carnitine)	62557	LC/MS Pos Early	100020825	2918	276.181					100877	150616	145010	87440	173309	162804	77674	92320	117249	119648	128646	86860	107728	113013	129008	123023	147672	124226	77611	60600	116386	157720	77651	76558	91127	71235	76912	68314	102789	96208	185264	83245	67345	88247	156481	85528	132788
	3-hydroxyhippurate	Xenobiotics	Benzoate Metabolism	39600	LC/MS Neg	100002122	1687	194.046	1637-75-8	450268		HMDB06116	140943	647292	102196	84843	153634	78593	193210	136363	131005	305378	189026	818859	61293	37300	46512	227647	693516	163543	23490	118660	783373	212352	154745	338257	117451	33825	69075	791444	0.105005	52562	45731	310005	126633	387362	161622	307836	576825
	3-hydroxyisobutyrate	Amino Acid	Leucine, Isoleucine and Valine Metabolism	1549	LC/MS Polar	111	1619	103.04	2068-83-9	87	C06001	HMDB00336	2216267	4852532	3.97133e+06	2804446	4344889	2488833	1693344	1.29594e+06	2882326	2281231	2218779	2124665	1767018	3697547	2920978	5364090	3406054	5558946	913766	1826171	1970481	9893829	1.81935e+06	3355154	3265475	3.22999e+06	2628612	4552100	2004542	2445332	2264224	2279611	1642241	1350441	2444236	1434309	2.05664e+06
	3-hydroxylaurate	Lipid	Fatty Acid, Monohydroxy	32457	LC/MS Neg	100001112	5175	215.165	53941-38-1	94216		HMDB00387	232881	411715	274059	275854	540631	532305	164808	141509	329938	229431	327425	244681	119970	447135	49586	323651	260014	312283	589902	507158	236786	2899734	55774	386825	687369	372691	258334	847123	174086	565327	164518	197799	103069	244682	274581	249489	343310
	3-hydroxymyristate	Lipid	Fatty Acid, Monohydroxy	21158	LC/MS Neg	100000882	5335	243.197	3422-31-9	16064			324568	573181	585076	460707	577904	598146	411376	377185	459790	410622	669737	364669	488282	651901	265834	722044	549127	574437	615546	560366	430573	1755084	291494	552839	895588	531408	393516	796051	373858	678585	326358	387207	222109	385012	442342	360836	609869
	3-hydroxyoctanoate	Lipid	Fatty Acid, Monohydroxy	22001	LC/MS Neg	100000773	3446	159.103	88930-08-9	26613		HMDB01954	151053	184568	151695	127296	259691	0.243245	63444	0.243245	0.243245	193406	0.243245	117917	91638	259419	92877	0.243245	208551	171905	144390	0.243245	134328	951514	0.243245	242553	246189	181963	164287	315429	93537	246377	475460	153822	103861	0.243245	0.243245	109252	450897
	3-hydroxypyridine sulfate	Xenobiotics	Chemical	48448	LC/MS Neg	100006098	1595.5	173.987	1955-23-3				44216	94439	0.0803273	0.0803273	116299	92224	224879	198875	31702	480568	77601	304881	43748	39502	32214	20031	185948	0.0803273	298386	773748	298304	50010	94803	164777	82834	124985	280724	94038	17506	202393	0.0803273	275390	154150	338713	0.0803273	719751	150606
	3-hydroxysebacate	Lipid	Fatty Acid, Monohydroxy	31943	LC/MS Neg	100001145	1282	217.108	73141-46-5	3017884		HMDB00350	0.274852	44261	0.274852	0.274852	0.274852	0.274852	0.274852	0.274852	0.274852	0.274852	61424	0.274852	0.274852	68266	0.274852	19907	38763	45020	32690	0.274852	0.274852	0.274852	0.274852	0.274852	0.274852	0.274852	23729	32503	0.274852	21409	73696	0.274852	0.274852	0.274852	0.274852	0.274852	0.274852
	3-hydroxystachydrine*	Xenobiotics	Food Component/Plant	62062	LC/MS Pos Early	100020203	1049	160.097		442640			1.22047e+06	0.0472347	0.0472347	1153094	0.0472347	608714	2.3259e+06	1789435	241776	204017	1.10161e+06	677580	2.97653e+06	1.53138e+06	0.0472347	6462053	3.40775e+06	1900828	2221165	990934	1.49603e+06	2.34584e+06	11954725	416524	1.03221e+06	610859	190876	9089656	704687	563674	81807.7	687497	2.86484e+06	684699	1324026	427801	1363164
	3-indoxyl sulfate	Amino Acid	Tryptophan Metabolism	27672	LC/MS Neg	100000467	2222.2	212.002	2642-37-7	10258		HMDB00682	2135662	7433516	4.0237e+06	8266845	6852879	13644887	4015875	3.91953e+06	10512210	14825881	3101786	8127969	7430555	10423446	6095607	4161657	12314612	3371347	4845341	7837234	9632303	7395312	5096554	5316849	11932933	6311431	11934461	13067547	3242658	4880484	5802301	10240168	18707770	16316980	13412621	11726932	8333930
	3-methoxycatechol sulfate (1)	Xenobiotics	Benzoate Metabolism	48763	LC/MS Neg	100006375	2163	218.997					121665	49833	122568	138546	42779	218344	120620	1285189	0.0925603	3262266	188692	370791	49971	1457510	40334	113394	141635	67519	27159	328098	412061	2349539	207163	595320	0.0925603	75914	86726	268500	0.0925603	33031	102195	0.0925603	207920	99320	128570	1.01936e+06	98879
	3-methoxytyrosine	Amino Acid	Tyrosine Metabolism	12017	LC/MS Pos Early	1342	2555	212.092	300-48-1	1670		HMDB01434	100490	112649	127195	76948	174191	111663	105600	119468	117982	89504	136551	111983	146810	147409	123141	104576	130565	153272	139384	88934	123522	104101	118453	89278	131204	124176	68666	104167	114173	134683	156158	111596	107941	135408	158308	132388	145553
	3-methyl catechol sulfate (1)	Xenobiotics	Benzoate Metabolism	46165	LC/MS Neg	100004112	2790	203.002					0.116955	374431	0.116955	66507	21295	0.116955	90203	63424	221305	439886	0.116955	199324	40957	0.116955	14261	0.116955	0.116955	0.116955	28462	790975	173742	0.116955	13793	60904	0.116955	0.116955	114761	36043	0.116955	50601	19784	146397	62753	235687	0.116955	209183	53987
	3-methyl-2-oxobutyrate	Amino Acid	Leucine, Isoleucine and Valine Metabolism	44526	LC/MS Neg	100000936	1465	115.04	3715-29-5	49	C00141	HMDB00019	3834253	3245229	3300881	3613265	3.40874e+06	3.96054e+06	2812796	2534179	3338152	4443361	2479597	2835864	2662228	4210770	3216746	4.12591e+06	3034703	2562966	2807881	2532200	3.38588e+06	4383385	2657547	3530821	3.61192e+06	3613744	3459398	2993546	3.52058e+06	3423664	2343455	3.42638e+06	3603632	2942047	3617260	3314787	2580456
	3-methyl-2-oxovalerate	Amino Acid	Leucine, Isoleucine and Valine Metabolism	15676	LC/MS Neg	100000036	2064.2	129.056	1460-34-0;51829-07-3	47	C00671	HMDB03736	5640964	6494243	6145238	8711950	7.19568e+06	8956334	4860325	6592291	6222167	11775478	5675993	7.28087e+06	6172512	11168439	6404380	7.4489e+06	5702202	5738314	4833325	5366227	8125013	6195680	6414968	7070745	7504109	8183686	6641243	5422821	6212988	8405912	7.36527e+06	9120629	9478999	5155222	8.09427e+06	7129563	6159274
	3-methylglutaconate	Amino Acid	Leucine, Isoleucine and Valine Metabolism	57747	LC/MS Polar	100002458	2700	99.0452	5746-90-7	1551553		HMDB00522	368109	477232	659852	884359	251417	275386	776622	346381	356886	329686	375420	209200	229825	402321	541586	210523	721746	221092	106783	429568	367744	433085	711778	1095932	221247	296451	576331	504409	442299	383035	250278	500334	362619	213901	295797	567822	520728
	3-methylglutarylcarnitine (2)	Amino Acid	Leucine, Isoleucine and Valine Metabolism	46548	LC/MS Pos Early	100005850	2687	290.16		128145		HMDB00552	31056	30374	59119	76525	0.25173	0.25173	176305	0.25173	41998	34757	115471	0.25173	0.25173	15834	146467	0.25173	30191	0.25173	0.25173	44480	0.25173	0.25173	113486	135945	0.25173	31703	23806	65466	67350	31122	32260	65138	21000	31096	0.25173	95177	37914
	3-methylhistidine	Amino Acid	Histidine Metabolism	15677	LC/MS Pos Early	100000042	2670	170.092	368-16-1	64969	C01152	HMDB00479	3826996	32940564	5647403	5483903	6931535	6859688	4718496	8137230	7667845	15194473	9893674	4141122	11401297	9915733	29820834	9472759	32031714	6529357	8835119	10404199	4172507	21656088	10655561	20688398	7787006	4347261	40353816	21905214	8533200	2701929	6485173	11920618	4503929	17496488	22942340	26495002	17380232
	3-methylxanthine	Xenobiotics	Xanthine Metabolism	32445	LC/MS Pos Early	100001108	1415	167.056	1076-22-8	70639	C16357	HMDB01886	0.130744	2007833	47389	0.130744	423370	206080	888396	171716	0.130744	270256	199264	94817	345301	105765	165786	151015	122277	0.130744	144809	36839	236431	129184	57508	213762	181915	103642	299548	99504	141574	109039	183435	197709	209048	419134	82698	826860	354522
	3-phenylpropionate (hydrocinnamate)	Xenobiotics	Benzoate Metabolism	15749	LC/MS Neg	100000010	2860	149.061	501-52-0	107	C05629	HMDB00764	0.0570635	294332	0.0570635	0.0570635	144397	623473	142230	96775	0.0570635	311715	0.0570635	0.0570635	110263	0.0570635	59261	0.0570635	0.0570635	143783	167087	0.0570635	236954	0.0570635	252327	0.0570635	180673	150881	472064	0.0570635	15091	187091	126311	189762	161237	289841	139429	379031	0.0570635
	3-phosphoglycerate	Carbohydrate	Glycolysis, Gluconeogenesis, and Pyruvate Metabolism	1414	LC/MS Neg	132	583	184.986	80731-10-8	724	C00597	HMDB00807	32488598	31163210	29729860	28158548	29556838	31961444	23498932	26887030	28178784	32516250	28621938	30552658	32331748	32484028	28448038	36855664	26987500	27593268	36096376	34729532	33358602	30207994	21629424	25428536	31797332	23306508	30222308	24645418	43699952	34831164	29910076	30621296	27221810	21753564	24886738	35675800	34661088
	3-sulfo-L-alanine	Amino Acid	Methionine, Cysteine, SAM and Taurine Metabolism	47089	LC/MS Polar	382	2890	167.997	498-40-8	72886	C00506	HMDB02757	932275	723144	900409	814105	938765	1536601	1102900	1026291	1089017	1484618	969408	1104731	764547	603907	1246450	686612	747612	807279	1199192	1176290	1072055	1734202	1160370	1347196	1029987	1382503	1182177	892416	790663	873566	666299	901408	649834	1237940	1286832	1246909	1207866
	3-ureidopropionate	Nucleotide	Pyrimidine Metabolism, Uracil containing	3155	LC/MS Pos Early	1053	875	133.061	462-88-4	111	C02642	HMDB00026	0.260215	56432	0.260215	0.260215	54250	18846	0.260215	92972	0.260215	40493	0.260215	0.260215	0.260215	0.260215	0.260215	20698	40530	0.260215	49346	28463	36355	91496	0.260215	0.260215	45930	29007	0.260215	33530	0.260215	69350	0.260215	0.260215	0.260215	0.260215	40410	40530	31608
	3beta-hydroxy-5-cholestenoate	Lipid	Sterol	54805	LC/MS Neg	100006370	5398	415.322	6561-58-6	165511	C17333		243335	101572	115791	80424	106423	162909	49233	111553	79509	86900	107388	256065	90132	374257	67932	57997	152292	113674	239084	153119	126499	63170	100106	174687	194030	186499	129466	110274	109475	163467	147139	136270	68076	117024	116811	147337	225826
	4-acetamidobutanoate	Amino Acid	Polyamine Metabolism	1558	LC/MS Neg	1113	894	144.067	3025-96-5	18189	C02946	HMDB03681	87719	165611	129381	129034	161277	70187	103072	125008	0.178615	113934	160693	110526	84409	111300	70791	114084	128497	0.178615	119093	153544	119463	123172	32046	145371	133377	146179	168691	98365	117740	116619	84498	111222	137798	153980	199389	132450	139998
	4-acetamidophenol	Xenobiotics	Drug - Analgesics, Anesthetics	12032	LC/MS Neg	1383	2173.7	150.056	103-90-2	1983	C06804	HMDB01859	0.0900147	0.0900147	0.0900147	0.0900147	0.0900147	0.0900147	1332788	0.0900147	0.0900147	0.0900147	0.0900147	0.0900147	0.0900147	0.0900147	11828306	0.0900147	0.0900147	0.0900147	0.0900147	0.0900147	0.0900147	0.0900147	0.0900147	1881617	0.0900147	0.0900147	0.0900147	0.0900147	0.0900147	0.0900147	0.0900147	0.0900147	0.0900147	0.0900147	0.0900147	0.0900147	305513
	4-acetamidophenylglucuronide	Xenobiotics	Drug - Analgesics, Anesthetics	15736	LC/MS Neg	100000043	1400	326.088	120595-80-4	83944		HMDB10316	0.00381838	0.00381838	0.00381838	0.00381838	0.00381838	0.00381838	3914771	0.00381838	0.00381838	0.00381838	0.00381838	0.00381838	0.00381838	0.00381838	11887251	0.00381838	0.00381838	0.00381838	0.00381838	0.00381838	22002	0.00381838	0.00381838	9006847	0.00381838	0.00381838	0.00381838	0.00381838	0.00381838	0.00381838	0.00381838	0.00381838	0.00381838	0.00381838	0.00381838	0.00381838	429200
	4-acetaminophen sulfate	Xenobiotics	Drug - Analgesics, Anesthetics	37475	LC/MS Neg	2049	1792	230.013	10066-90-7;32113-41-0	83939	C06804	HMDB59911	0.0033234	0.0033234	0.0033234	0.0033234	0.0033234	0.0033234	6456508	0.0033234	0.0033234	0.0033234	0.0033234	0.0033234	15441	0.0033234	18769336	0.0033234	0.0033234	0.0033234	0.0033234	0.0033234	199009	0.0033234	0.0033234	12994164	0.0033234	0.0033234	0.0033234	0.0033234	34175	0.0033234	0.0033234	0.0033234	0.0033234	118310	0.0033234	0.0033234	3.49864e+06
	4-allylphenol sulfate	Xenobiotics	Food Component/Plant	37181	LC/MS Neg	100001868	3805	213.023					1413202	1259402	277787	206137	160865	0.05572	86825	989021	388583	298394	1662334	40002	254335	311995	148577	571117	3085263	21900	673180	946046	173728	276081	147113	118559	112754	99735	402148	91485	185234	136715	55084	578787	548629	792888	324560	561748	388856
	4-cholesten-3-one	Lipid	Sterol	38125	LC/MS Pos Late	100002227	2520	385.346	601-57-0	91477	C00599	HMDB00921	242855	224426	108153	302099	198799	290000	184488	268284	211576	304622	188464	376512	250807	213155	0.246851	284914	151235	296653	163914	0.246851	253806	202176	268209	161105	258848	296889	82391	275567	189017	0.246851	173769	197341	308961	144606	235139	186486	0.246851
	4-ethylphenylsulfate	Xenobiotics	Benzoate Metabolism	36099	LC/MS Neg	100001756	3580	201.023	123-07-9		C13637		71239	226684	0.0506288	52705	1.99902e+06	59031	4292173	169591	434518	494492	0.0506288	106897	175050	150557	526243	42137	679921	0.0506288	28008	665145	1155736	30506	69874	1572266	276794	0.0506288	196988	306338	110579	172762	17760	52026	609890	248089	128691	642162	3338413
	4-hydroxy-2-oxoglutaric acid	Lipid	Fatty Acid, Dicarboxylate	40062	LC/MS Polar	100002537	3073	161.009	1187-99-1	599	C01127	HMDB02070	950564	703319	469907	521245	466212	546573	1003711	1129032	756422	519810	624028	1267336	459730	526803	257337	921517	356666	684586	443890	310388	639540	853690	758268	731414	411118	893030	383847	873096	413190	414481	329718	755785	799672	612764	431440	581103	726238
	4-hydroxychlorothalonil	Xenobiotics	Chemical	48441	LC/MS Neg	100006082	4427	244.908	28343-61-5	34217			961479	1076858	359085	802281	1247792	766268	381994	384135	873349	599666	1405664	891600	706611	473405	309487	856936	894357	378706	1100979	601401	740627	1502714	479540	603589	1088308	766834	1396379	782379	563571	297830	349071	1159441	0.192262	768463	824055	1007291	1416196
	4-hydroxyhippurate	Xenobiotics	Benzoate Metabolism	35527	LC/MS Neg	100001423	1475	194.046	2482-25-9	151012		HMDB13678	91558	143215	50021	155992	160933	54264	54529	143350	132565	173804	213432	573502	193555	58147	44891	210749	1114893	40234	126896	44191	206135	176780	138918	121474	138781	97005	103656	409922	35533	98682	85998	119552	334219	215065	137028	149889	135411
	4-hydroxyphenylpyruvate	Amino Acid	Tyrosine Metabolism	1669	LC/MS Neg	1141	1690	179.035	156-39-8	979	C01179	HMDB00707	0.338068	65563	46979	0.338068	81642	104850	0.338068	38175	0.338068	0.338068	0.338068	0.338068	0.338068	74596	0.338068	60937	0.338068	36232	0.338068	0.338068	88556	167420	0.338068	83165	80837	0.338068	0.338068	0.338068	31345	62380	0.338068	41441	0.338068	0.338068	98478	63119	0.338068
	4-methoxyphenol sulfate	Amino Acid	Tyrosine Metabolism	48457	LC/MS Neg	100006262	2412	203.002	3233-60-1				0.234264	41881	0.234264	0.234264	0.234264	0.234264	0.234264	0.234264	18112	23779	0.234264	0.234264	0.234264	27412	10476	0.234264	497949	0.234264	0.234264	18419	0.234264	23539	19810	23259	0.234264	40972	0.234264	0.234264	0.234264	0.234264	25881	0.234264	429766	0.234264	29058	0.234264	73843
	4-methyl-2-oxopentanoate	Amino Acid	Leucine, Isoleucine and Valine Metabolism	22116	LC/MS Neg	100000551	2170	129.056	816-66-0	70	C00233	HMDB00695	10441220	11058010	9667488	14141588	10442578	14760536	7.94307e+06	9511159	11041071	17651672	8680712	11345725	9590728	14907674	10570909	13204229	10648948	8936362	8261596	8476725	13793573	12263326	8861626	9724927	12971117	14378188	11306820	10469432	8880613	14095101	10098960	15683695	12202894	7926850	14360380	11227133	11136386
	4-methylcatechol sulfate	Xenobiotics	Benzoate Metabolism	46146	LC/MS Neg	100004111	2665	203.002					1385505	4088206	215411	1050562	5699120	1649528	2699579	1144524	6863130	4467501	906514	2215886	2011408	4449934	1450728	3360056	2.63834e+06	482325	1340950	8449443	2304079	426377	2178599	833266	5158625	1207101	3.69621e+06	2465391	1028031	548208	2334790	2067541	3.93948e+06	1917946	843410	4602945	5528107
	4-methylguaiacol sulfate	Xenobiotics	Benzoate Metabolism	48418	LC/MS Neg	100006105	2978	217.018	756760-43-7				0.23384	52087	0.23384	0.23384	51698	0.23384	0.23384	0.23384	89164	49378	0.23384	0.23384	44208	56316	0.23384	0.23384	0.23384	0.23384	0.23384	103782	0.23384	0.23384	36236	0.23384	26720	0.23384	0.23384	73664	0.23384	0.23384	19277	17372	44229	0.23384	0.23384	16923	155917
	4-vinylphenol sulfate	Xenobiotics	Benzoate Metabolism	36098	LC/MS Neg	100001755	3320	199.007	2628-17-3	6426766	C05627	HMDB04072	104023	1502666	157199	59464	453450	284727	319222	1213093	254006	1183904	228240	1256280	602879	185229	362151	290059	2265536	47424	59393	2701368	458654	49471	188927	1431098	1398210	387184	179586	854553	359779	706840	765387	261152	6188138	991527	335485	3695429	3691560
	5,6-dihydrothymine	Nucleotide	Pyrimidine Metabolism, Thymine containing	1418	LC/MS Neg	158	1637.8	127.051	696-04-8	93556	C00906	HMDB00079	48567	34699	23251	0.248689	87145	0.248689	29262	40860	0.248689	79370	48607	52059	49473	100213	17847	0.248689	41532	45736	74252	0.248689	0.248689	0.248689	50748	0.248689	0.248689	59123	0.248689	0.248689	41170	55358	56986	49073	36783	28415	73090	42121	42082
	5,6-dihydrouridine	Nucleotide	Pyrimidine Metabolism, Uracil containing	61833	LC/MS Neg	100001425	1119	245.078	5627-05-04	94312			692768	797945	818243	857388	1095275	1087461	661611	603541	872621	1191706	1520346	667864	643981	708162	777326	497110	1294449	539512	1072263	1314421	1266903	708980	478893	1336240	1508716	1017907	991881	678888	902809	1348409	817206	902626	1437289	1320012	875310	1235078	1146256
	5-(galactosylhydroxy)-L-lysine	Amino Acid	Lysine Metabolism	43582	LC/MS Pos Early	100002462	2755	325.161	32448-36-5				0.376959	35030	0.376959	0.376959	33942	37238	0.376959	0.376959	36574	74257	0.376959	0.376959	0.376959	24135	35077	28644	0.376959	27089	0.376959	0.376959	0.376959	0.376959	0.376959	0.376959	0.376959	19498	0.376959	0.376959	40082	0.376959	0.376959	0.376959	45212	0.376959	42546	0.376959	0.376959
	5-acetylamino-6-amino-3-methyluracil	Xenobiotics	Xanthine Metabolism	34424	LC/MS Polar	100001403	1710	197.068	1196153-01-1	88299	C16366	HMDB04400	125715	1083778	1582706	463395	6948433	738692	2339601	1201627	503658	1762149	516435	1557978	132116	425472	1095685	227374	1048616	0.0421436	2989457	80749	1813568	2270596	501160	3144792	381575	2265408	2020087	551746	777063	928911	764297	772710	93653	2863411	500266	2671675	1570933
	5-acetylamino-6-formylamino-3-methyluracil	Xenobiotics	Xanthine Metabolism	34401	LC/MS Polar	100001402	1424	225.063	85438-96-6	108214	C16365	HMDB11105	0.183848	160353	685449	292152	2689553	100858	281484	202093	0.183848	193467	179783	608450	0.183848	0.183848	128376	162651	0.183848	0.183848	1155915	0.183848	802084	329739	105311	425020	205783	840059	529347	135014	339307	139290	0.183848	209035	0.183848	338763	184312	300948	671460
	5-dodecenoylcarnitine (C12:1)	Lipid	Fatty Acid Metabolism(Acyl Carnitine)	61769	LC/MS Pos Late	100016069	1135	342.264					2227182	1239965	2813538	1225846	2307844	2108278	1206509	861040	983130	1825469	2029341	1631682	1575688	2441061	1382198	1312293	2341619	1234535	1322320	2084029	1204301	2293242	750711	1241858	1729895	2759569	1111712	2644123	1700825	1154910	2431387	2588459	963716	1945606	1754992	1988138	1774542
	5-methylthioadenosine (MTA)	Amino Acid	Polyamine Metabolism	1419	LC/MS Pos Early	212	2752	298.097	2457-80-9	439176	C00170	HMDB01173	134873	131674	180281	375672	139853	171479	296753	257700	200713	597975	266972	236193	176262	207836	303880	254707	172979	273931	676567	270090	80786	382578	196771	317292	219389	401450	265988	177474	250235	189337	177924	253399	217111	221496	332984	277286	289307
	5-methylthioribose**	Amino Acid	Methionine, Cysteine, SAM and Taurine Metabolism	62100	LC/MS Pos Early	100002103	790	181.053	23656-67-9	494		HMDB01087	0.443356	0.443356	0.443356	0.443356	0.443356	61828	0.443356	0.443356	65857	116174	67299	55577	0.443356	0.443356	0.443356	0.443356	92701	0.443356	62951	85044	86827	0.443356	0.443356	70521	0.443356	66674	99608	0.443356	0.443356	80841	52411	0.443356	0.443356	0.443356	79861	0.443356	45247
	5-methyluridine (ribothymidine)	Nucleotide	Pyrimidine Metabolism, Uracil containing	35136	LC/MS Neg	100001446	1778.1	257.078	1463-10-1	445408		HMDB00884	359809	604581	232699	311479	550381	640164	194477	274317	613833	459310	681170	443238	268941	596363	183046	285827	554763	225684	338816	570380	479611	333491	214371	433465	710066	317035	253182	576106	248031	516806	227367	507582	656435	632587	383151	513569	717023
	5-oxoproline	Amino Acid	Glutathione Metabolism	1494	LC/MS Neg	1021	738.5	128.035	98-79-3	7405	C01879	HMDB00267	9416061	9585367	10014064	11010314	10181183	10135521	7507038	9169464	8742871	12249203	9533424	8074625	8779285	10637972	9321483	8941904	7457609	8403965	12170563	7923211	10355132	9174623	10006164	8421061	11217597	10540415	11784944	8103163	10021077	8877316	10576965	11844971	9226005	10447913	12482525	7804465	10116088
	5alpha-androstan-3alpha,17beta-diol disulfate	Lipid	Androgenic Steroids	37184	LC/MS Neg	100002017	4275	225.07					0.418607	0.418607	0.418607	114528	0.418607	0.418607	0.418607	0.418607	0.418607	0.418607	30590	0.418607	0.418607	0.418607	0.418607	99969	0.418607	0.418607	0.418607	42991	50809	0.418607	0.418607	0.418607	0.418607	403281	41142	0.418607	0.418607	28505	0.418607	0.418607	27851	0.418607	66881	0.418607	0.418607
	5alpha-androstan-3alpha,17beta-diol monosulfate (1)	Lipid	Androgenic Steroids	37186	LC/MS Neg	100002018	4925	371.19					94494	0.190212	64889	151224	39799	60585	0.190212	85288	22937	21021	0.190212	41363	51855	85490	33206	81865	72042	21715	0.190212	258844	396922	175409	0.190212	28628	213534	77300	103506	0.190212	22353	169356	20534	48449	102359	48883	213221	51846	23357
	5alpha-androstan-3beta,17alpha-diol disulfate	Lipid	Androgenic Steroids	37187	LC/MS Neg	100002021	4215	225.07					0.132158	49756	29074	71315	176161	0.132158	0.132158	36434	251023	0.132158	0.132158	0.132158	54904	0.132158	36697	0.132158	253954	0.132158	24077	38733	141155	0.132158	51865	0.132158	252052	17243	79076	0.132158	0.132158	68054	0.132158	26041	308147	0.132158	245511	39470	124162
	5alpha-androstan-3beta,17beta-diol disulfate	Lipid	Androgenic Steroids	37190	LC/MS Neg	100001987	3880	225.07	571-20-0	242332	C12525	HMDB00493	962798	181093	530780	1976968	437317	900062	67489	911635	580259	618789	304686	355108	566609	845880	347221	2310529	867679	207602	606304	2021173	1744057	2268262	85968	159769	1330717	3631518	905301	112162	164168	1162598	133096	659494	1482804	495570	2705916	851096	192224
	5alpha-androstan-3beta,17beta-diol monosulfate (2)	Lipid	Androgenic Steroids	37192	LC/MS Neg	100002024	4685	371.19					20856	0.409486	0.409486	58794	0.409486	0.409486	0.409486	20200	0.409486	0.409486	0.409486	0.409486	0.409486	31267	0.409486	0.409486	0.409486	0.409486	0.409486	70243	121596	63658	0.409486	0.409486	69037	34870	29720	0.409486	0.409486	44147	0.409486	26307	36727	0.409486	81746	0.409486	0.409486
	5alpha-pregnan-3beta,20alpha-diol disulfate	Lipid	Progestin Steroids	37198	LC/MS Neg	100001988	3962	239.085					1050420	1053778	264126	741482	582827	220044	930842	451022	9785395	400024	198585	3.45349e+06	123100	1645128	148400	243925	10371909	1348431	458310	494214	4829693	825950	1.04102e+06	73520	4198331	415649	115391	2119336	270996	8038744	2113072	525222	509791	624933	493460	768999	2129143
	5alpha-pregnan-3beta,20alpha-diol monosulfate (2)	Lipid	Progestin Steroids	37200	LC/MS Neg	100002014	5060	399.221					146967	216896	61701	52827	156343	21887	299132	153248	1.64482e+06	54413	0.0634982	964325	0.0634982	145163	21934	0.0634982	1735224	191251	0.0634982	173094	1250550	59991	534644	29738	645428	0.0634982	0.0634982	883692	44940	1802238	612562	180416	139448	73582	38179	68721	1.36239e+06
	5alpha-pregnan-3beta,20beta-diol monosulfate (1)	Lipid	Progestin Steroids	37196	LC/MS Neg	100002009	5180	399.221					72678	136794	36800	189503	88804	0.14425	303613	165226	1065978	29832	0.14425	970471	0.14425	91757	0.14425	0.14425	657043	74250	0.14425	96960	877744	74075	334123	20712	429877	43825	0.14425	488632	29298	1109196	378883	82623	48236	0.14425	49459	18719	339129
	5alpha-pregnan-diol disulfate	Lipid	Progestin Steroids	46172	LC/MS Neg	100002015	4310	239.085		5127902			33479	80842	0.209233	167052	0.209233	25688	111588	74169	732256	0.209233	0.209233	526885	0.209233	58289	0.209233	47514	607770	48049	0.209233	72971	634965	141209	113709	0.209233	397786	77089	0.209233	141137	0.209233	1594446	137469	0.209233	0.209233	0.209233	69542	0.209233	86670
	6-bromotryptophan	Amino Acid	Tryptophan Metabolism	62503	LC/MS Neg	100020414	3565	280.993					161039	185540	76683	221778	226687	263185	67338	71703	259234	222400	194948	197599	96805	215118	88596	135287	163524	100576	184385	231284	241979	164209	66085	174892	285481	101504	149321	171225	58198	281733	96501	282463	288646	183076	173833	211633	251590
	6-hydroxyindole sulfate	Xenobiotics	Chemical	48698	LC/MS Neg	100006260	2498	212.002					72768	361206	157201	315170	277906	418630	165609	130041	354938	632901	81860	309265	254553	395983	221315	208603	617548	115531	95834	309119	307115	330509	206486	198365	476745	289079	505555	589261	131635	278501	211714	387963	900450	682330	572427	483183	467633
	6-oxopiperidine-2-carboxylate	Amino Acid	Lysine Metabolism	43231	LC/MS Neg	100004499	965	142.051	34622-39-4	3014237		HMDB61705	108414	96818	109181	98295	129515	183393	55179	83180	0.357372	0.357372	0.357372	69030	94407	118407	74397	0.357372	166197	94106	0.357372	130210	90528	166696	69486	119038	191826	128454	163864	120267	77849	158816	94135	107326	98313	151618	72462	0.357372	100481
	6-phosphogluconate	Carbohydrate	Pentose Phosphate Pathway	15442	LC/MS Neg	100000341	583.9	275.017	921-62-0;53411-70-4	91493	C00345	HMDB01316	1.14935e+06	981672	1248551	976318	993343	1001813	923896	830833	1092432	1146315	1181975	867758	1156052	854408	1153012	1549201	1494160	1166262	1360040	1449437	1147210	1069908	762055	1124027	1230010	996216	1209590	1149387	892117	1226897	831217	937379	979473	1169915	1134561	1174260	891021
	7-alpha-hydroxy-3-oxo-4-cholestenoate (7-Hoca)	Lipid	Sterol	36776	LC/MS Neg	100001609	5288.1	429.301	115538-85-7	3081085	C17337	HMDB12458	513087	552145	447145	344000	395785	406993	248430	279532	378493	596847	314739	500613	271472	952236	176839	367701	406206	235376	404633	388602	374889	533889	279441	314136	573323	435779	615269	552373	620161	675025	345996	540960	363071	296646	461806	710693	527021
	7-hydroxycholesterol (alpha or beta)	Lipid	Sterol	47890	LC/MS Pos Late	100005999	1930	367.336		107722		HMDB06119	0.413657	116153	106726	101199	0.413657	111155	0.413657	103915	0.413657	104627	0.413657	0.413657	67948	0.413657	0.413657	103672	105480	82881	0.413657	0.413657	78025	66858	113098	100312	0.413657	0.413657	118856	83084	98969	0.413657	72961	0.413657	115811	79038	0.413657	0.413657	79611
	7-methylguanine	Nucleotide	Purine Metabolism, Guanine containing	35114	LC/MS Pos Early	100001456	2175	166.072	578-76-7	11361	C02242	HMDB00897	261136	433784	349260	392023	478405	346652	376045	353505	314138	465632	442038	298234	374367	337331	430759	280212	276005	374846	362061	358917	302949	304438	376469	420329	379066	346653	421359	250834	321283	401962	411259	324115	413660	336406	480841	473997	397525
	7-methylxanthine	Xenobiotics	Xanthine Metabolism	34390	LC/MS Pos Early	100001396	1350	167.056	552-62-5	68374	C16353	HMDB01991	0.112784	1757339	0.112784	0.112784	257050	154262	437260	162759	0.112784	201275	99392	127321	179708	64525	84875	0.112784	177514	0.112784	113325	0.112784	59871	84991	0.112784	61441	230873	0.112784	115817	147323	73268	78965	200241	127531	285602	235511	30301	703437	253011
	acesulfame	Xenobiotics	Food Component/Plant	48569	LC/MS Neg	100006203	1581	161.987	55589-62-3	36573		HMDB33585	0.0415072	0.0415072	0.0415072	0.0415072	0.0415072	102953	0.0415072	0.0415072	1156612	0.0415072	0.0415072	50656	0.0415072	350833	0.0415072	0.0415072	884398	118911	0.0415072	0.0415072	0.0415072	18896676	253789	3.9574e+06	0.0415072	0.0415072	962557	1033342	0.0415072	66944	0.0415072	0.0415072	0.0415072	0.0415072	0.0415072	234267	108291
	acetylcarnitine (C2)	Lipid	Fatty Acid Metabolism(Acyl Carnitine)	32198	LC/MS Pos Early	100000802	2282	204.123	5080-50-2	1	C02571	HMDB00201	59077012	86912352	66461436	42365788	115578336	61343196	48697416	60693124	63936516	79991152	57844404	59598760	89670264	61830552	77591384	57476792	85981144	86258016	60024460	58956908	78262416	103242544	80475232	69693936	53840376	49359440	46824580	60608876	84052688	103911744	121846856	89838400	57298336	50131448	106211952	61719512	76849608
	acisoga	Amino Acid	Polyamine Metabolism	43258	LC/MS Neg	100004541	2297	183.114	106692-36-8	129397			17398	27506	0.25569	12900	34572	45999	0.25569	12058	0.25569	39234	17951	0.25569	0.25569	16444	18914	29916	61538	0.25569	46073	41437	0.25569	38920	0.25569	15421	48280	15985	0.25569	50015	36631	25210	0.25569	19282	0.25569	51333	0.25569	23057	39062
	aconitate [cis or trans]	Energy	TCA Cycle	46173	LC/MS Neg	100001359	580	173.009					21615846	33940832	23365856	19215194	32593232	22437456	17669864	11668989	17706748	20226064	19431348	16299212	20710288	20172472	16891732	16256950	14735865	19046452	15486830	14441305	16064819	25100192	15437428	19446616	20351024	17421028	14875764	24875508	16484686	21847552	21216990	19637490	18826892	17572440	12927833	20979364	20844436
	adenine	Nucleotide	Purine Metabolism, Adenine containing	554	LC/MS Pos Early	880	2221	136.062	73-24-5	190	C00147	HMDB00034	631087	650566	450252	572497	584102	538797	520452	415648	515473	584274	343028	550468	441474	385348	471465	591258	701739	576242	1001613	376223	352342	509099	628615	446181	456673	375173	556305	346320	402584	407393	704042	377161	634779	406282	620948	351490	422760
	adenosine	Nucleotide	Purine Metabolism, Adenine containing	555	LC/MS Pos Early	798	2169	268.104	58-61-7	60961	C00212	HMDB00050	65963	128572	91205	109840	98032	98125	105135	85121	103552	111965	51681	115861	93128	90304	121331	99690	83544	77306	77147	65770	63085	49279	71258	78867	86967	84707	101559	66908	139144	0.380989	77381	51323	46308	51895	146199	97996	62973
	adenosine 5'-diphosphate (ADP)	Nucleotide	Purine Metabolism, Adenine containing	3108	LC/MS Neg	208	680	426.022	20398-34-9	6022	C00008	HMDB01341	2042854	2361300	1788422	2182470	1993097	2508817	1948760	1783515	2332748	2570710	1559246	2358340	2157455	2151217	1575900	2161384	2249611	2.08978e+06	2898428	2171919	2026699	1861086	1405806	1959916	1854702	1780370	2351526	1604247	1633258	2196431	2119571	1978363	2458696	1745167	2334027	1928331	1817013
	adenosine 5'-diphosphoribose (ADP-ribose)	Cofactors and Vitamins	Nicotinate and Nicotinamide Metabolism	558	LC/MS Neg	215	920	558.064	68414-18-6	192	C00301	HMDB01178	1068354	1266643	786618	1.03899e+06	1202202	897710	600762	898407	843322	1644542	1054638	1627111	656187	1094252	619873	970756	891805	809872	960954	912068	1058459	1.04051e+06	747910	1424412	945174	1701208	1170371	537081	665190	1317794	728891	1248806	1579460	1057928	926713	981417	797298
	adenosine 5'-monophosphate (AMP)	Nucleotide	Purine Metabolism, Adenine containing	32342	LC/MS Pos Early	209	1013	348.07	149022-20-8	6083	C00020	HMDB00045	7432749	6583096	5850759	8403552	7241432	7563101	5958646	7767842	7791510	9335055	8312304	6987536	8495612	9351660	8504540	8102831	9588635	8968955	16228809	7969801	7013817	7323640	9431877	6235151	9552185	7277571	10488203	7348533	9546802	7903876	8982872	6452438	8674255	6138202	12078295	7971124	6666907
	adrenoylcarnitine (C22:4)*	Lipid	Fatty Acid Metabolism(Acyl Carnitine)	57528	LC/MS Pos Late	100015850	1415	476.373					175690	269154	55189	191090	421100	106618	206494	297134	359799	223820	224759	223199	399558	137735	254176	333770	285281	0.138381	176879	245591	379859	438103	264212	187277	206448	143532	174439	376574	452485	801013	601066	464810	301109	243126	447915	352659	193880
	alanine	Amino Acid	Alanine and Aspartate Metabolism	1126	LC/MS Pos Early	811	1700	90.055	56-41-7	5950	C00041	HMDB00161	93420416	81285160	99952344	109330200	98954344	84191360	80945952	104338912	110438896	128394288	112005624	83579720	113510960	95789448	72069472	113959728	69528240	92583592	79412792	86370800	92431312	127666368	98405592	72715680	119926000	112472256	89300976	73696704	88694888	82404648	87730000	85026144	119555088	113449256	127785544	134892416	89973208
	alanylalanine	Peptide	Dipeptide	15129	LC/MS Polar	100000113	1818.6	159.078	1948-31-8	5484352		HMDB28680	68069	127298	250210	98798	157456	298720	108322	171340	167543	182307	92116	94488	94727	227498	155684	385186	130768	138760	195438	256292	169317	396860	188019	98144	127721	182535	110040	306678	189751	177669	184659	261278	112088	118754	180610	193864	239761
	allantoin	Nucleotide	Purine Metabolism, (Hypo)Xanthine/Inosine containing	1107	LC/MS Polar	1002	1672	157.037	97-59-6	204	C02350	HMDB00462	10342160	10187036	15428215	12164533	11307181	17492400	13134329	13311061	11711024	18071128	11212088	11268767	10320279	8718926	16974912	15252040	11015068	10626955	11615286	11219361	12336470	14305450	8702676	17110444	13467296	12728225	14257413	11943348	9691829	10766835	9886406	9607709	9502021	11132738	16303982	14010604	12851651
	allo-threonine	Amino Acid	Glycine, Serine and Threonine Metabolism	15142	LC/MS Polar	100000272	2511.1	118.051	28954-12-3	99289	C05519	HMDB04041	0.319329	86472	111548	0.319329	154933	59887	0.319329	0.319329	0.319329	0.319329	63978	0.319329	96812	0.319329	136627	0.319329	78137	86297	128173	0.319329	82388	97798	82384	85860	128191	149471	95478	0.319329	59812	0.319329	54093	138156	0.319329	141745	0.319329	0.319329	136998
	alpha-glutamylalanine	Peptide	Dipeptide	41369	LC/MS Pos Early	100003631	2159	219.098	21064-18-6	100098		HMDB03764	36381	81936	51025	64213	78869	114805	84729	32845	112923	95903	35196	89986	62007	69390	94671	90595	120949	47744	64887	93142	46435	93556	0.3194	0.3194	74546	86453	0.3194	88766	58897	89729	54252	75798	53235	38804	90409	56800	74996
	alpha-glutamylthreonine	Peptide	Dipeptide	38147	LC/MS Pos Early	100002289	2062	249.108	6875-80-5	6998031			214331	296646	207332	244262	269049	279728	238183	122909	225563	278519	307927	143410	329088	199133	270256	121843	218905	186824	252997	292066	217029	166086	172661	234122	315263	258368	257029	201024	266751	224524	268718	154636	227907	240694	266306	293280	256128
	alpha-hydroxyisocaproate	Amino Acid	Leucine, Isoleucine and Valine Metabolism	22132	LC/MS Neg	100000706	1840	131.071	10303-64-7	83697	C03264	HMDB00746	125411	146183	85394	129637	157560	93628	63935	87537	67376	155626	91349	143425	84830	177832	134602	99711	81641	115088	70276	54336	126202	102963	96535	130352	122098	191697	54776	101192	98599	152563	107637	152555	110615	63817	172661	0.337926	92638
	alpha-hydroxyisovalerate	Amino Acid	Leucine, Isoleucine and Valine Metabolism	46537	LC/MS Polar	100001300	1052	117.056	600-37-3	99823		HMDB00407	16223296	12532674	10934806	12560172	9474382	16082497	9453713	9041710	8589479	9646694	14002219	13029066	13810479	13101706	15527176	16945432	9083838	11346315	13329763	7655712	6.19488e+06	28615198	7594584	14379548	12136466	23728172	13817021	13512102	10869339	10577377	6.86116e+06	10141124	8637220	10140170	17934000	11205813	9597346
	alpha-ketobutyrate	Amino Acid	Methionine, Cysteine, SAM and Taurine Metabolism	4968	LC/MS Polar	796	940	101.024	600-18-0	58	C00109	HMDB00005	489866	1088562	948904	689833	1225684	796548	349852	394837	748054	691604	562816	578456	882744	1067101	628036	1534734	530232	1353634	193766	451814	623174	2305208	474686	601180	667138	547287	366280	738334	616759	450201	325111	652586	298682	378342	342101	0.198343	671437
	alpha-ketoglutaramate*	Amino Acid	Glutamate Metabolism	62101	LC/MS Polar	100002397	1916	144.03	18465-19-5				2.09016e+06	2042894	3409574	0.239214	2367852	4.05486e+06	2687637	3104775	3558763	4178743	3199876	0.239214	3.64479e+06	2218130	3743773	3079342	3338739	1893335	1147843	4597261	2212143	4742347	0.239214	1719511	2896443	4952578	0.239214	2740956	0.239214	2380316	1578636	4279467	3753836	3.83024e+06	4734733	3328730	3.84242e+06
	alpha-ketoglutarate	Energy	TCA Cycle	528	LC/MS Polar	93	2700	145.014	305-72-6;328-50-7;22202-68-2	51	C00026	HMDB00208	2846077	7700294	6.46394e+06	7117793	21477406	6160365	6106054	26645392	3098985	14825977	8.32821e+06	4646257	6332665	8.23613e+06	3908180	11242000	6.87274e+06	14859772	8.0206e+06	8574713	5201347	20029784	6.37871e+06	4943963	9717935	8023477	3.27663e+06	10527887	10524968	4024221	4844324	10157114	6.69549e+06	4423917	2663690	5562922	17550358
	alpha-tocopherol	Cofactors and Vitamins	Tocopherol Metabolism	1561	LC/MS Pos Late	1105	2522	430.378	59-02-9;10191-41-0	14985	C02477	HMDB01893	11885361	10815267	12294146	13350366	14045263	10898569	16749339	10016512	21114208	21925516	15669331	11759938	14561272	31980702	18483916	18429256	19889572	13341326	12903111	15082901	8021444	9918252	9532879	8438911	13257773	23450892	13917641	14154802	19303376	23051956	9089912	24042552	8559145	15048918	20348748	14394254	16944526
	androstenediol (3alpha, 17alpha) monosulfate (2)	Lipid	Androgenic Steroids	37207	LC/MS Neg	100002026	4712	369.174					84468	0.20796	18996	66220	86101	25789	0.20796	18048	81110	94911	0.20796	60084	0.20796	32293	19682	0.20796	31960	28678	0.20796	44375	145247	0.20796	0.20796	0.20796	121434	0.20796	18795	24497	0.20796	70166	47920	28511	90968	0.20796	42536	25839	77524
	androstenediol (3alpha, 17alpha) monosulfate (3)	Lipid	Androgenic Steroids	37209	LC/MS Neg	100002027	5180	369.174					230871	77958	216904	266459	306113	247462	97801	188495	162730	288422	92129	199777	119556	324444	93147	312416	173901	108668	81827	554937	730333	299210	151923	85690	468114	259367	217281	78310	140649	487839	173600	283746	232596	185137	347642	181083	172479
	androstenediol (3beta,17beta) disulfate (1)	Lipid	Androgenic Steroids	37202	LC/MS Neg	100001992	3740	224.062		87120982	C04295	HMDB03818	13759656	1582738	2542559	26702908	5805913	8392551	2286470	5899849	8208543	22698248	10222855	6400227	3.87489e+06	8477442	4.09183e+06	44904044	7095186	2913127	11220415	14347487	17750416	38244248	1257341	3625945	20515156	37388712	22828648	687639	1578170	14084453	1975699	7763690	7215958	5890454	23233200	5250677	2619633
	androstenediol (3beta,17beta) disulfate (2)	Lipid	Androgenic Steroids	37203	LC/MS Neg	100001994	4065	224.062		87120982	C04295	HMDB03818	2535087	1076528	978380	4509076	3061037	2293811	449233	1033914	3430915	5283587	2973036	2363007	737552	1611752	1378738	3634254	3339802	1006288	856399	3504849	4895409	4903975	477330	839739	5344338	1986196	2401541	1051284	641515	3475138	935135	1596949	2754283	1883329	2808970	848355	2344013
	androstenediol (3beta,17beta) monosulfate (1)	Lipid	Androgenic Steroids	37211	LC/MS Neg	100002028	4535	369.174	521-17-5	13847309		HMDB03818	915628	49470	161280	1565519	412110	472883	124399	254621	417164	1147328	193433	502272	144179	733531	309612	1487247	321506	431994	238794	1070726	1660243	1986501	153130	309417	1629909	1002111	1021842	111305	141437	1124672	234071	403448	476131	249916	1263287	307471	452730
	androstenediol (3beta,17beta) monosulfate (2)	Lipid	Androgenic Steroids	37210	LC/MS Neg	100002029	4500	369.174					137294	20940	32246	524992	92911	91853	21682	109479	87499	382630	128558	125668	56628	64851	38970	145019	69146	45832	0.114339	151145	242485	215491	14798	33945	193199	307670	250313	25391	18671	155961	27045	129026	161412	67253	252986	87747	59093
	androsterone glucuronide	Lipid	Androgenic Steroids	61846	LC/MS Neg	100002761	4953	465.249	1852-43-3	114833	C11135	HMDB02829	255608	0.146583	47684	212850	135350	64521	25515	72638	102278	149934	0.146583	103577	18662	48705	61017	0.146583	84764	74249	0.146583	122567	531797	140665	30048	100197	89276	81527	53159	56619	33139	161716	50265	53212	1.03133e+06	28310	187022	103488	109444
	androsterone sulfate	Lipid	Androgenic Steroids	31591	LC/MS Neg	100001073	5022	369.174	2479-86-9	159663		HMDB02759	4664721	1145388	3.60059e+06	5297792	2834665	2496817	552084	7451008	2065788	2462606	673517	2.87467e+06	3913935	3440649	3184570	2639096	5643789	2866297	745925	9853302	14093773	5.83444e+06	1353106	1.69201e+06	6410711	3068875	4028116	2304439	1.90235e+06	5603600	3.21964e+06	3215545	7079242	3003109	6112862	2101045	2108024
	arabitol/xylitol	Carbohydrate	Pentose Metabolism	48885	LC/MS Polar	100006430	1932.4	151.061		6912	C01904		400647	370485	587786	388677	445075	629580	586215	720044	571255	715510	486786	428737	542780	393517	640111	432527	567748	434562	451427	741349	400225	705998	454835	488422	393925	670545	470373	827894	434073	523065	361009	507001	658939	532582	652964	670560	694604
	arabonate/xylonate	Carbohydrate	Pentose Metabolism	48255	LC/MS Polar	100006115	2700	165.04					3893689	4993194	3504303	3208338	4351830	3022950	5.30571e+06	9193875	4.96232e+06	8595925	4573602	5029958	3815055	4.83379e+06	6876004	6068096	5.3843e+06	3984817	5468888	7.20387e+06	3.83524e+06	8741453	6923473	4811767	4404881	8447472	2747159	3.39193e+06	3931201	5637711	5692204	3480210	7.53853e+06	3.85287e+06	4526176	4527371	4690691
	arachidonoylcarnitine (C20:4)	Lipid	Fatty Acid Metabolism(Acyl Carnitine)	57518	LC/MS Pos Late	100015837	1353	448.342					778224	1.00828e+06	273321	753529	1641264	561071	762593	1280742	1417622	919534	850891	735508	1807995	651948	1037649	1045736	1037974	1422146	975567	1187834	1387452	1235356	1372348	601068	857883	690221	676508	1162539	1525791	3.38533e+06	2171738	1710408	1059706	913041	2528789	1492286	868249
	arachidonoylcholine	Lipid	Fatty Acid Metabolism (Acyl Choline)	53261	LC/MS Pos Late	100009332	1390	390.337					89477	67111	66011	126311	86954	84984	94333	0.383959	273892	95773	53653	0.383959	0.383959	166375	0.383959	62534	0.383959	0.383959	0.383959	72846	0.383959	0.383959	0.383959	0.383959	52166	128698	85659	330869	308473	0.383959	0.383959	59013	0.383959	0.383959	51329	365476	60373
	arachidoylcarnitine (C20)*	Lipid	Fatty Acid Metabolism(Acyl Carnitine)	57513	LC/MS Pos Late	100015833	1512	456.405				HMDB06460	375372	1.03782e+06	247444	347268	362626	292363	411042	539403	493072	446761	377819	542841	438384	258908	277272	297525	909306	453891	300238	511234	576470	385688	745616	311257	408122	381532	300307	1000174	398385	606841	605148	499277	474191	555413	435821	566441	740677
	argininate*	Amino Acid	Urea cycle; Arginine and Proline Metabolism	57461	LC/MS Pos Early	100002769	2150	176.103	157-07-3	160437		HMDB03148	183416	173854	97951	176594	155894	73374	157661	79051	141560	149416	65088	111135	178351	153792	212327	176677	125572	116942	145803	110904	72924	99781	99104	67016	155130	62380	434785	123952	95811	314765	62174	0.256609	93149	138259	145851	213305	73911
	arginine	Amino Acid	Urea cycle; Arginine and Proline Metabolism	1638	LC/MS Pos Early	231	2825	175.119	1119-34-2	232	C00062	HMDB00517	18966602	27663304	48951740	37335096	43287720	34469788	31158256	18696134	25628930	56588592	30987182	32481694	48542060	67989520	61747200	77207552	27361812	34189700	39404092	36588972	24702720	43563196	34916800	30129028	44397796	35283384	38732588	19126664	38481336	39084744	31294630	40218580	37163448	97424896	27347896	64649864	27322010
	asparagine	Amino Acid	Alanine and Aspartate Metabolism	512	LC/MS Pos Early	917	1225	133.061	70-47-3	6267	C00152	HMDB00168	47468272	61410716	44950128	58877092	64769720	44306348	49312852	43862352	54321156	56064160	51910608	48726680	55091368	48925896	57215080	57727392	52668640	56251140	55631572	46116376	59160996	46146396	53882160	53343224	50149956	48500392	61377852	49885784	38914612	49510640	63826724	53438544	60499964	50685024	53195632	45649912	40986252
	asparaginylalanine	Peptide	Dipeptide	54731	LC/MS Pos Early	100009293	2067	204.098				HMDB28724	31839	74533	88493	86266	71608	107930	68896	60571	97504	106402	56708	73243	64701	84170	100461	167650	78033	78311	83272	126108	120424	136641	77168	57567	97898	110664	85376	73581	86503	86891	40830	76583	70255	39119	81822	95368	99318
	asparaginylglutamate	Peptide	Dipeptide	43022	LC/MS Pos Early	100003570	1981	262.103	20917-58-2				0.393434	0.393434	0.393434	28272	0.393434	47839	21811	28090	53208	53009	0.393434	41600	0.393434	26265	46251	89054	73852	53492	0.393434	34314	0.393434	49972	0.393434	0.393434	39202	41206	45244	0.393434	23491	0.393434	0.393434	0.393434	25605	0.393434	38210	25813	25845
	aspartate	Amino Acid	Alanine and Aspartate Metabolism	443	LC/MS Pos Early	234	1165	134.045	56-84-8	5960	C00049	HMDB00191	75921336	50718968	40342936	40228944	12291240	42068656	50146108	10660944	58890440	28836088	40727404	52582444	42274120	30153216	59636504	38093004	47236744	39628304	39033264	29665514	48271464	17897626	34335084	46316124	32713932	26237628	67505904	36321184	35916144	69111592	40613180	23609644	32907428	54704624	46948920	34898520	18185720
	aspartylaspartate	Peptide	Dipeptide	40671	LC/MS Pos Early	100003627	1815	249.072	58471-53-7	332965			304621	464009	467816	435211	543803	346838	317478	400685	348710	397517	406314	434702	386673	245391	409346	484878	464915	420865	396411	444640	535278	369235	480454	446756	496002	416569	476461	352750	526699	460452	532631	522443	494409	378618	355691	476273	457337
	aspartylisoleucine*	Peptide	Dipeptide	57402	LC/MS Pos Early	100003157	2946	247.129					178251	339342	151360	194788	122032	129254	256832	48620	204037	152372	119893	172781	263292	69808	234930	243904	357639	205911	210946	87740	281192	197285	202729	157324	127137	81789	143934	174878	60305	128050	193816	208877	190999	200464	187815	122921	101580
	aspartylleucine	Peptide	Dipeptide	40068	LC/MS Pos Early	100003158	3005	247.129	3062-14-4	332962		HMDB28757	38092	0.325411	37602	0.325411	55019	53604	0.325411	0.325411	0.325411	0.325411	27868	34435	0.325411	0.325411	0.325411	0.325411	0.325411	53763	41196	48390	0.325411	0.325411	44314	39676	60550	0.325411	45448	37709	46885	40070	63357	0.325411	86420	68242	0.325411	66454	58784
	behenoylcarnitine (C22)*	Lipid	Fatty Acid Metabolism(Acyl Carnitine)	57514	LC/MS Pos Late	100015832	1561	484.436					117164	197561	102358	120708	104098	133337	99370	134965	140028	119916	84913	139920	107825	128691	72796	95680	205406	160833	126837	117937	132039	172205	154949	98603	152773	95759	0.371019	298082	100385	197044	137180	95031	142557	148225	112728	164797	276388
	benzoate	Xenobiotics	Benzoate Metabolism	15778	LC/MS Neg	100000008	1750	121.029	65-85-0	243	C00180	HMDB01870	732033	1040910	915757	1280647	1130426	1052193	708176	653073	2006123	982558	0.375898	0.375898	976235	869466	887744	1654626	1120544	2417723	1021927	957571	996413	0.375898	912286	0.375898	1222049	994834	1032838	1066715	902397	0.375898	862008	1361214	1125783	0.375898	3828670	1317136	1127782
	beta-alanine	Nucleotide	Pyrimidine Metabolism, Uracil containing	55	LC/MS Pos Early	244	1905	90.055	56-41-7;107-95-9	239	C00099	HMDB00056	6368028	6.40704e+06	9952256	6351781	7997014	5876558	6266446	5067719	6967725	9144687	6747177	6.67733e+06	7501469	6015431	8467538	8299230	5392237	6248859	6650461	5925928	5403375	8361228	5849443	6238237	6076606	6376336	7.55364e+06	5430438	6091813	5947202	7109273	8326295	6249742	6323523	5876648	7.96324e+06	5493966
	beta-citrylglutamate	Amino Acid	Glutamate Metabolism	54923	LC/MS Neg	100003271	530	320.062	73590-26-8	72715786	C20775		831577	2513728	2267053	2354738	2270925	1001156	1270129	1342329	1059001	2442273	1313282	1546705	689272	1256751	876412	1114468	2142052	2597965	1262261	1377609	1381709	1201082	1346147	2503500	2304369	2486398	2581748	1354124	785105	1500030	1973508	3.42692e+06	2562271	1838607	1856968	1412328	1.94611e+06
	beta-cryptoxanthin	Cofactors and Vitamins	Vitamin A Metabolism	57591	LC/MS Pos Late	100001977	2560	552.433	472-70-8	6384256		HMDB33844	0.213688	113737	96130	0.213688	79369	0.213688	182474	86421	258629	0.213688	139019	0.213688	196237	344045	0.213688	0.213688	466811	83363	0.213688	74522	59496	133531	244446	0.213688	153705	0.213688	0.213688	747960	0.213688	68393	0.213688	433922	0.213688	196286	0.213688	120705	395650
	beta-hydroxyisovalerate	Amino Acid	Leucine, Isoleucine and Valine Metabolism	12129	LC/MS Neg	1442	1027	117.056	625-08-1	69362		HMDB00754	570004	725457	624294	855896	121731	544142	483618	893262	560806	972604	578818	1.67122e+06	433280	566736	648722	950746	629817	647575	605232	512480	863947	781849	467135	1361912	828568	340248	713752	969527	435047	557027	475800	677589	571968	338232	718306	787462	502830
	beta-sitosterol	Lipid	Sterol	27414	LC/MS Pos Late	100001033	3054	397.383	83-46-5	222284	C01753	HMDB00852	97653	147310	0.288146	39867	0.288146	0.288146	64718	136512	64903	0.288146	0.288146	67555	0.288146	0.288146	0.288146	0.288146	54694	0.288146	99164	87151	34194	0.288146	211676	0.288146	83913	115786	0.288146	95476	0.288146	119924	0.288146	51474	0.288146	0.288146	57139	0.288146	137049
	betaine	Amino Acid	Glycine, Serine and Threonine Metabolism	3141	LC/MS Pos Early	799	1064	118.086	107-43-7	247	C00719	HMDB00043	125123688	220650608	93860112	51982704	244133232	138502080	58599604	78487472	115671088	134962848	57113640	121713592	97486312	139466512	67303640	81972592	110491440	129389128	92526576	110855936	155148880	112815632	119343080	48649592	120894192	59723152	79688672	98364984	107837648	172176608	184636816	135967552	186286912	124840808	90520096	129198984	94825848
	betonicine	Xenobiotics	Food Component/Plant	38100	LC/MS Pos Early	100002153	1012	160.097	515-25-3	164642	C08269	HMDB29412	698438	0.0189505	86001	0.0189505	1132672	51220.9	120988	0.0189505	273650	30861	214272	1096024	171854	249035	1027414	0.0189505	1.9687e+06	314547	362266	171865	0.0189505	790345	388187	82011.5	234022	0.0189505	6280.8	0.0189505	230610	258392	54022	0.0189505	277504	221364	135607	236331	2410910
	bilirubin (E,E)*	Cofactors and Vitamins	Hemoglobin and Porphyrin Metabolism	32586	LC/MS Pos Late	100001950	1045	585.271	114-25-0	5315454			0.124875	112211	78244	218622	385741	133030	60060	0.124875	161659	87633	102783	211487	414652	420716	99812	207389	0.124875	849120	0.124875	74565	118135	158580	26227	0.124875	185342	267876	35997	208048	107703	222246	115745	138180	0.124875	134127	199300	125558	328367
	bilirubin (Z,Z)	Cofactors and Vitamins	Hemoglobin and Porphyrin Metabolism	43807	LC/MS Pos Late	1090	1840	585.271	635-65-4	5280352	C00486	HMDB00054	1914646	953543	1864992	3351833	8497158	2517743	1.65156e+06	1116403	2981465	1897158	1884051	2387348	8659932	5.97523e+06	2850110	1.6443e+06	1061263	13672967	559633	2473705	2110297	2606696	526321	1301763	3476160	6302569	1.03065e+06	3936471	1685123	3391620	1059164	3133867	397639	2378262	3401435	2850281	5444267
	biliverdin	Cofactors and Vitamins	Hemoglobin and Porphyrin Metabolism	2137	LC/MS Pos Late	250	1016	583.255	55482-27-4;55482-27-4	5353439	C00500	HMDB01008	1812050	4585453	797984	6661852	5117378	2371246	825400	1348667	1490265	1565749	1185441	4976702	5355674	10618933	1186315	2783892	1503764	13958291	2682450	1.21814e+06	3843473	1160663	1109542	636943	2534529	2018190	1359560	2480681	2546835	2367261	2186424	1385428	757963	1012002	2445582	1386066	4139771
	butyrylcarnitine (C4)	Lipid	Fatty Acid Metabolism (also BCAA Metabolism)	32412	LC/MS Pos Early	100001054	2860	232.154	25576-40-3	439829	C02862	HMDB02013	91791	236924	436585	134223	261613	242138	221427	658591	110815	302741	100269	183794	887376	669751	156750	447131	207168	1310628	175933	258585	55536	212117	684735	4.07017e+06	92643	148449	104945	0.0757311	189357	283796	0.0757311	252789	521858	242449	297620	115214	311120
	butyrylglycine	Lipid	Fatty Acid Metabolism (also BCAA Metabolism)	31850	LC/MS Neg	100001151	1470	144.067	20208-73-5	88412		HMDB00808	0.178615	37953	47859	0.178615	26593	80322	23836	56736	0.178615	31465	0.178615	37045	20142	0.178615	26159	63102	70645	43562	28321	47351	0.178615	0.178615	53496	257888	82336	37246	0.178615	0.178615	0.178615	0.178615	0.178615	48373	102517	0.178615	35852	53700	0.178615
	C-glycosyltryptophan	Amino Acid	Tryptophan Metabolism	48782	LC/MS Neg	100006379	1777	365.135	180509-18-6	10981970			176831	163722	150226	193391	237076	145316	88503	96752	196702	280869	198989	160867	97304	199182	102663	233052	207590	100795	167262	179207	215694	172298	105647	192186	221792	265456	203389	132598	139454	284327	107789	275644	277215	205765	222042	243263	196123
	caffeine	Xenobiotics	Xanthine Metabolism	569	LC/MS Pos Early	849	2106	195.088	58-08-2	2519	C07481	HMDB01847	0.016617	4609907	1923442	3400251	49728692	3.85036e+06	11002612	3.56485e+06	1732967	1310307	2.08374e+06	10933528	4059898	11416523	4610082	1201729	382589	0.016617	5091059	253239	3547530	37085328	1751856	16929364	1176125	15582265	32748246	617375	3.5379e+06	4710214	1439288	482111	450505	5619818	9272861	22107612	1639220
	campesterol	Lipid	Sterol	33997	LC/MS Pos Late	100001269	2873	383.367	474-62-4	173183	C01789	HMDB02869	213834	273452	0.200818	160805	121880	98162	140795	226421	211833	46041	130125	167537	103190	0.200818	0.200818	118897	157141	107299	206502	194043	120310	0.200818	314410	218441	132450	241876	59842	290219	81977	329687	0.200818	0.200818	0.200818	0.200818	231059	63287	182712
	caprate (10:0)	Lipid	Medium Chain Fatty Acid	1642	LC/MS Neg	888	5090.7	171.139	112-37-8	2969	C01571	HMDB00511	1.00758e+06	1797211	5630996	1207561	1.50696e+06	3425422	5996654	5915601	0.233275	1721764	3365410	1318574	4164410	1038322	3205361	2215343	1954416	4032450	3063592	5612750	1946337	0.233275	3.18633e+06	2476244	2492695	1538461	2.02599e+06	2773429	3175893	2749221	7367208	1129509	2696469	0.233275	1140312	1164373	0.233275
	carboxyethyl-GABA	Amino Acid	Glutamate Metabolism	40007	LC/MS Pos Early	100003260	2085	176.092	4386-03-02	2572		HMDB02201	0.250457	48143	0.250457	48645	50282	0.250457	0.250457	0.250457	0.250457	68822	0.250457	67705	46077	0.250457	0.250457	0.250457	0.250457	60227	42150	0.250457	48558	0.250457	49590	0.250457	0.250457	37525	0.250457	0.250457	17396	0.250457	61998	31094	50258	0.250457	68228	41876	0.250457
	carboxyibuprofen	Xenobiotics	Drug - Analgesics, Anesthetics	43333	LC/MS Neg	100004171	1920	235.098	15935-54-3	10444113		HMDB60564	0.248548	0.248548	0.248548	0.248548	0.248548	0.248548	0.248548	0.248548	0.248548	0.248548	0.248548	0.248548	0.248548	67175	0.248548	0.248548	0.248548	0.248548	0.248548	0.248548	0.248548	0.248548	0.248548	0.248548	0.248548	0.248548	26853	0.248548	0.248548	0.248548	0.248548	0.248548	29733	116884	0.248548	0.248548	0.248548
	carboxyibuprofen glucuronide*	Xenobiotics	Drug - Analgesics, Anesthetics	62067	LC/MS Pos Early	100020212	2995	430.171				HMDB60564	0.707107	0.707107	0.707107	0.707107	0.707107	0.707107	0.707107	0.707107	0.707107	0.707107	0.707107	0.707107	0.707107	0.707107	0.707107	0.707107	0.707107	0.707107	0.707107	0.707107	0.707107	0.707107	0.707107	0.707107	0.707107	0.707107	0.707107	0.707107	0.707107	0.707107	0.707107	0.707107	0.707107	0.707107	0.707107	0.707107	0.707107
	carnitine	Lipid	Carnitine Metabolism	15500	LC/MS Pos Early	100000007	1978	162.112	461-05-2	10917	C00318	HMDB00062	112297928	111502344	96180104	77918832	125724128	95625776	84415264	97983840	109041984	116080344	94895760	77846912	138401872	78964288	124113520	85651264	92019736	111545056	84639416	116642272	111173256	84326912	131063848	58535828	122427488	82487568	68190440	87581696	112450904	163569248	150256000	127242112	124890312	118767144	202959904	104753056	75860672
	carotene diol (1)	Cofactors and Vitamins	Vitamin A Metabolism	57635	LC/MS Pos Late	100015966	1720	568.428					228837	546116	81588	203034	231164	106304	232375	276422	372808	145871	375184	100799	225882	361938	131786	113114	372211	315031	271239	418155	393679	77225	558139	88029	210700	198708	228088	65580	302809	256097	97173	812513	0.154291	187391	251583	280220	1278149
	carotene diol (2)	Cofactors and Vitamins	Vitamin A Metabolism	57636	LC/MS Pos Late	100015967	1904	568.428					400311	467418	116405	281062	273020	0.224506	223430	327546	354454	203560	456464	137761	337322	450070	187976	170208	431376	359602	306315	349816	570715	111417	432658	149465	319056	460347	368494	161826	387268	577941	140792	860198	0.224506	256815	191086	639686	808284
	carotene diol (3)	Cofactors and Vitamins	Vitamin A Metabolism	57637	LC/MS Pos Late	100015968	1948	568.428					0.235113	201335	0.235113	0.235113	48610	0.235113	0.235113	151568	205408	0.235113	115549	0.235113	88700	85782	0.235113	46704	114021	62047	82478	85059	153968	0.235113	68185	0.235113	162337	161886	0.235113	88749	83537	0.235113	0.235113	307424	0.235113	0.235113	127665	145605	0.235113
	catechol sulfate	Xenobiotics	Benzoate Metabolism	35320	LC/MS Neg	100001605	1906	188.986	4918-96-1	3083879		HMDB59724	1230645	4.12425e+06	472906	767655	2549974	1389112	2609036	2.69191e+06	1089145	2766896	1315628	5.10776e+06	1424445	814116	2705812	995745	3633122	1167921	838040	1.28915e+06	5052537	1264476	2996306	1231297	1.77911e+06	954503	1817989	777903	1120304	6896878	2.78448e+06	1046706	2395931	1405679	2404185	6769641	3704522
	cerotoylcarnitine (C26)*	Lipid	Fatty Acid Metabolism(Acyl Carnitine)	57516	LC/MS Pos Late	100015835	1649	540.499				HMDB06347	763292	1210242	586040	627843	1384461	1104685	823272	629656	880992	1061292	855249	1049849	801438	780448	564383	671584	1131518	925711	798692	746243	643222	885085	862793	604233	521614	570337	659579	905672	1091559	1200520	1375612	896622	880643	889571	1.04203e+06	1161549	1073680
	cetirizine	Xenobiotics	Drug - Respiratory	54745	LC/MS Pos Late	100009034	1052	389.163	83881-51-0	2678	C07778	HMDB05032	510717	0.150472	0.150472	0.150472	0.150472	0.150472	0.150472	0.150472	0.150472	0.150472	0.150472	0.150472	0.150472	0.150472	0.150472	4907969	0.150472	0.150472	0.150472	0.150472	0.150472	0.150472	0.150472	0.150472	1640210	5796167	0.150472	0.150472	0.150472	0.150472	0.150472	0.150472	0.150472	0.150472	0.150472	0.150472	1011153
	chenodeoxycholate	Lipid	Primary Bile Acid Metabolism	1563	LC/MS Neg	1123	5264	391.285	474-24-9;474-25-9	10133	C02528	HMDB00518	1221137	670614	1513249	635326	580121	264935	94449	1521226	1.3408e+06	499159	412959	1019030	452868	717942	475804	572538	717343	562551	0.111511	642071	685955	569363	504581	489529	908376	1075311	441168	0.111511	392457	747312	365942	526965	3167706	731576	1196946	775365	672736
	chiro-inositol	Lipid	Inositol Metabolism	37112	LC/MS Polar	100001859	3191.2	225.062	643-12-9		C19891	HMDB34220	141988	0.150826	0.150826	0.150826	0.150826	0.150826	685992	150152	0.150826	0.150826	0.150826	0.150826	453479	286243	0.150826	1780403	409540	0.150826	342633	337394	72536	0.150826	1.99078e+06	0.150826	0.150826	295327	0.150826	826433	92553	0.150826	0.150826	427588	0.150826	0.150826	0.150826	0.150826	488578
	cholate	Lipid	Primary Bile Acid Metabolism	22842	LC/MS Neg	136	5165	407.28	81-25-4	221493	C00695	HMDB00619	209247	138994	142385	140681	0.225426	0.225426	29822	515247	765848	237369	51240	93554	40735	80074	0.225426	79470	45732	0.225426	0.225426	0.225426	105715	41534	39735	42224	54542	326174	84086	33949	0.225426	114755	102769	43689	5315154	0.225426	136796	0.225426	194799
	cholesterol	Lipid	Sterol	63	LC/MS Pos Late	266	2707	369.352	57-88-5	11025495	C00187	HMDB00067	98600400	126774584	110454928	131257768	119657728	107276800	116497432	115112248	119220912	122512944	106896208	127138504	102741208	135519616	104790224	140184064	121364456	110897048	128492376	109390784	142516704	108995376	117250848	106351816	118486504	128752232	136736128	132647600	145827744	119468736	101625072	118732904	105580280	139270304	132991040	124387752	125196112
	choline	Lipid	Phospholipid Metabolism	15506	LC/MS Pos Early	1256	1961	104.107	67-48-1	305	C00114	HMDB00097	49476352	33300100	29552472	29286696	21740776	28099924	16118393	12510834	70271232	19587260	15797620	7886192	16368563	33397454	16700570	23462340	14197646	13356094	11368711	15069115	15052657	11945436	13774699	12485865	15608620	24118908	14890196	47474292	72341360	12936663	11236805	15808478	9908138	10031628	15968736	48141996	14650662
	choline phosphate	Lipid	Phospholipid Metabolism	34396	LC/MS Pos Early	267	700	184.073	72556-74-2	1014	C00588	HMDB01565	4606404	4750741	3411505	5397679	3280005	5509244	3478463	3126713	6456311	5391101	3124752	4853314	3763411	5143403	4254133	6700348	3015993	4138883	3490235	3309210	4158590	3147664	4661470	3328702	3406390	4071127	4257266	4512685	6655798	4459564	3935992	3646755	5100343	3526289	3594401	4875409	3599436
	cinnamoylglycine	Xenobiotics	Food Component/Plant	38637	LC/MS Neg	100002253	3127	204.067	16534-24-0	709625		HMDB11621	131342	458644	111251	0.0370524	82080	650410	78773	72351	226961	199589	273177	0.0370524	33107	66865	12477	0.0370524	120995	238292	348542	125802	78992	0.0370524	224479	183962	408166	178317	294799	0.0370524	195658	382906	117020	539574	113345	298949	265167	522235	467300
	cis-4-decenoylcarnitine (C10:1)	Lipid	Fatty Acid Metabolism(Acyl Carnitine)	38178	LC/MS Pos Late	100002259	1057	314.233	98930-66-6				2418866	1329329	4356857	2082446	2442461	3037717	1545090	1.28963e+06	2251125	2787782	2953322	2877124	2270851	1958701	1248052	1304051	1458542	3128858	1492336	2497034	1912992	3071203	1534090	2362810	2609048	1620709	2.09357e+06	3228461	2722255	1705883	4243625	3780913	891417	3556276	2348463	3343012	1465072
	citalopram propionate*	Xenobiotics	Drug - Psychoactive	62479	LC/MS Neg	100020793	4400	310.088		10403174	C16610	HMDB60463	0.159665	0.159665	0.159665	180898	1421564	0.159665	0.159665	0.159665	0.159665	0.159665	0.159665	0.159665	0.159665	0.159665	0.159665	0.159665	0.159665	0.159665	0.159665	0.159665	0.159665	0.159665	0.159665	0.159665	0.159665	0.159665	0.159665	0.159665	0.159665	0.159665	0.159665	0.159665	0.159665	0.159665	0.159665	0.159665	0.159665
	citrate	Energy	TCA Cycle	1564	LC/MS Neg	1124	582	191.02	77-92-9	311	C00158	HMDB00094	149838912	215413056	175821168	152594048	232205248	172424416	145069616	97909056	129123144	130002352	141558768	142073424	148418368	154291984	115168304	105956064	86476768	123321736	93296544	107473720	116835896	155581488	116453808	140113088	141830512	102537040	104318624	192077616	143062272	146320736	141710064	146717312	143461616	127669016	76672600	141336016	168174208
	citrulline	Amino Acid	Urea cycle; Arginine and Proline Metabolism	2132	LC/MS Pos Early	391	1520	176.103	372-75-8	9750	C00327	HMDB00904	31118948	42159380	39592736	27778620	40933952	32479740	29892684	37548392	29882000	40958360	25795440	32932084	35322960	29590496	39227004	26354184	27814728	33976052	28254020	41779648	27536336	32975528	35804636	34509152	31155372	30190484	32857196	35962000	32017204	39346608	23696582	45416416	34698372	53502960	37673488	45821532	40171332
	cortisol	Lipid	Corticosteroids	1712	LC/MS Neg	356	4710	361.202	50-23-7	5754	C00735	HMDB00063	255945	215270	254003	401415	194612	594111	678397	531506	332336	259499	822346	227019	603084	280327	519580	589152	184776	310634	895719	111284	248533	230294	177768	600542	217782	434509	702665	348908	297580	275847	460347	302931	352450	326907	106656	280484	301622
	cortisone	Lipid	Corticosteroids	1769	LC/MS Neg	273	4575	359.186	53-06-5	222786	C00762	HMDB02802	78956	146718	43777	114078	71508	130694	51186	93288	95998	141805	165164	157629	72334	158897	56115	137604	96331	62446	202563	110711	159706	178983	56563	128072	148254	119692	122360	151479	55887	163232	64027	118503	183361	131166	45347	106711	184096
	cotinine	Xenobiotics	Tobacco Metabolite	553	LC/MS Pos Early	848	2213	177.102	486-56-6	854019		HMDB01046	0.274004	0.274004	0.274004	1039432	0.274004	0.274004	0.274004	0.274004	0.274004	1081709	0.274004	0.274004	0.274004	0.274004	0.274004	0.274004	0.274004	0.274004	0.274004	2976218	0.274004	0.274004	0.274004	0.274004	0.274004	0.274004	0.274004	0.274004	0.274004	0.274004	0.274004	0.274004	0.274004	0.274004	0.274004	0.274004	0.274004
	creatine	Amino Acid	Creatine Metabolism	27718	LC/MS Pos Early	1221	1947	132.077	57-00-1	586	C00300	HMDB00064	475137472	609437184	848872512	656968768	786638336	518780992	480908128	536945536	563007680	803700928	603907904	614023872	708665728	549286080	737442432	725820992	464107872	558568064	646468032	466377536	404168544	480707200	487648704	600910400	479070016	505725664	773509056	416784672	718220288	576120512	663491648	644051200	474991488	476719648	543376064	670138304	388102944
	creatinine	Amino Acid	Creatine Metabolism	513	LC/MS Pos Early	275	2055	114.066	60-27-5	588	C00791	HMDB00562	72529440	84794072	80918088	75139912	82936176	86586400	86089808	65682600	82599568	83779904	89454208	64681072	87181200	71865424	93396392	61837320	79966016	77579472	83776336	87717824	73781584	60581528	70802296	80890232	91313112	83985792	90375496	78829216	81248664	78156728	86180632	77394352	76759104	88173216	80123456	100950328	85206632
	cyclo(pro-val)	Peptide	Dipeptide	49795	LC/MS Pos Early	100006065	2098	197.128	2854-40-2	98951			159442	1070156	87572	116903	153066	314170	594797	76408	125266	196506	271699	141717	268443	136191	215135	304625	230325	62743	250252	203736	241244	178294	268306	187878	366041	237542	219064	139883	295312	246874	171146	243161	193336	276363	126306	431779	333561
	cysteine	Amino Acid	Methionine, Cysteine, SAM and Taurine Metabolism	1868	LC/MS Pos Early	800	1488	122.027	52-90-4;56-89-3	5862	C00097	HMDB00574	1753451	2362446	2413569	2582697	2593789	2197895	2304883	1785079	2150673	2756532	2313755	1834761	2543209	2519595	2850275	2309043	1687600	2418299	2999260	2057476	2292417	2280949	2014960	1919456	2620900	1991015	2408490	2101537	3247730	2584200	2089179	2007553	1912460	1850260	2021430	2091956	2203501
	cysteine sulfinic acid	Amino Acid	Methionine, Cysteine, SAM and Taurine Metabolism	37443	LC/MS Pos Early	100002113	597	154.017	207121-48-0	109	C00606	HMDB00996	142926	124302	74867	118811	133900	145168	126303	154789	128403	162612	127591	113509	103028	81451	196849	92907	118595	106547	139502	153153	149117	133273	135658	105148	179267	90718	208477	105406	169487	124844	75741	102281	107270	152178	131402	139095	131213
	cysteine-glutathione disulfide	Amino Acid	Glutathione Metabolism	35159	LC/MS Pos Early	100001437	2465	427.095	13081-14-6	4247235		HMDB00656	12538689	6709484	2668734	3116123	5797485	3.16411e+06	3263795	3440125	1.89089e+06	4325741	3250194	922407	3331734	6510590	8.09267e+06	2439930	5837026	2538427	6518790	5827726	2680127	2701700	2813834	1460935	5486804	2302966	5003237	2997317	4704843	4730470	4792596	3995153	2178242	3116844	1906819	3.57772e+06	2.04592e+06
	cysteinylglycine	Amino Acid	Glutathione Metabolism	35637	LC/MS Pos Early	278	2132	179.048	19246-18-5	439498	C01419	HMDB00078	0.231295	128735	141926	186258	0.231295	130780	157586	68367	118276	88104	0.231295	135121	90049	537218	0.231295	114974	0.231295	0.231295	352001	46974	164440	96521	153281	90743	0.231295	88012	192528	85578	232898	64868	0.231295	303337	0.231295	0.231295	190188	0.231295	167711
	cystine	Amino Acid	Methionine, Cysteine, SAM and Taurine Metabolism	56	LC/MS Pos Early	279	2000	241.031	56-89-3	67678	C00491	HMDB00192	288723	61971	0.258235	0.258235	59787	59093	0.258235	29973	0.258235	80129	41746	0.258235	78573	90260	143831	86169	210735	0.258235	276672	182284	97097	98771	88135	0.258235	194780	55154	155012	0.258235	82453	108410	34823	54849	0.258235	44877	0.258235	42341	78637
	decanoylcarnitine (C10)	Lipid	Fatty Acid Metabolism(Acyl Carnitine)	33941	LC/MS Pos Late	100001251	1130	316.248	1492-27-9	10245190		HMDB00651	4327609	4840876	7313001	2641108	3841998	3717677	2301032	1925201	2402470	4194023	6140291	4011675	3211064	3487725	1671288	1666728	3925077	3658308	2781767	5303796	2569338	6667276	1602075	3399767	3494196	3237565	3248010	6007286	3171151	5173065	6174865	5096044	2380935	8029029	3301098	4377469	2864509
	dehydroisoandrosterone sulfate (DHEA-S)	Lipid	Androgenic Steroids	32425	LC/MS Neg	100000792	4745	367.158	651-48-9	12594	C04555	HMDB01032	15477999	2656475	5699200	15234027	11039580	11276701	8464719	11176992	12220801	16849056	4327297	11841328	5284602	9906784	9246105	7827156	12330285	13094584	4554126	15326363	27262758	20420944	9018036	6425855	17808486	9687217	14129403	3734070	4929174	17755368	10999935	7153037	11202840	6326606	12054156	4181278	6167628
	deoxycarnitine	Lipid	Carnitine Metabolism	36747	LC/MS Pos Early	100001662	2052	146.118	6249-56-5	134	C01181	HMDB01161	14430215	16611810	16794208	10150297	22902456	15663906	13815357	13578127	13865231	18144272	13809079	17809560	17137052	17243900	18292660	10375085	10560994	19671184	12703283	11494312	10436070	11823424	10802332	9837341	15680550	12426760	12829156	8473170	16802956	14192371	23341950	17804328	15053012	17385640	9616802	20216572	9706683
	deoxycholate	Lipid	Secondary Bile Acid Metabolism	1114	LC/MS Neg	302	5294	391.285	83-44-3	222528	C04483	HMDB00626	1678289	1.23489e+06	2223874	1.20139e+06	858108	1.29802e+06	353039	2614112	725145	1.88496e+06	1.005e+06	1293379	1.04184e+06	1127099	1.64061e+06	953010	688831	456564	0.166948	672542	1.55565e+06	587357	1.38037e+06	802507	851528	1.61124e+06	1561764	270540	618230	1.64647e+06	875696	1.03635e+06	3390730	1730035	2811982	1.78206e+06	711458
	desmethylcitalopram*	Xenobiotics	Drug - Psychoactive	62477	LC/MS Pos Late	100020790	880	311.155		162180	C16608	HMDB14021,HMDB60576	0.609526	0.609526	0.609526	1203107	911355	0.609526	0.609526	0.609526	0.609526	0.609526	0.609526	0.609526	0.609526	0.609526	0.609526	0.609526	0.609526	0.609526	0.609526	0.609526	0.609526	0.609526	0.609526	0.609526	0.609526	0.609526	0.609526	0.609526	0.609526	0.609526	0.609526	0.609526	0.609526	0.609526	0.609526	0.609526	0.609526
	desmethylnaproxen sulfate	Xenobiotics	Drug - Analgesics, Anesthetics	46106	LC/MS Neg	100001788	2250	295.028		184679			0.238012	0.238012	0.238012	0.238012	0.238012	0.238012	0.238012	0.238012	0.238012	0.238012	0.238012	0.238012	0.238012	0.238012	0.238012	0.238012	0.238012	0.238012	0.238012	0.238012	0.238012	0.238012	0.238012	0.238012	0.238012	0.238012	0.238012	0.238012	428033	0.238012	0.238012	0.238012	0.238012	0.238012	0.238012	0.238012	0.238012
	didesmethylcitalopram*	Xenobiotics	Drug - Psychoactive	62478	LC/MS Pos Late	100020791	876	297.14					0.707107	0.707107	0.707107	0.707107	43179	0.707107	0.707107	0.707107	0.707107	0.707107	0.707107	0.707107	0.707107	0.707107	0.707107	0.707107	0.707107	0.707107	0.707107	0.707107	0.707107	0.707107	0.707107	0.707107	0.707107	0.707107	0.707107	0.707107	0.707107	0.707107	0.707107	0.707107	0.707107	0.707107	0.707107	0.707107	0.707107
	dihomo-linolenoylcarnitine (C20:3n3 or 6)*	Lipid	Fatty Acid Metabolism(Acyl Carnitine)	57521	LC/MS Pos Late	100015840	1392	450.358					958887	720476	401131	833695	1943680	714715	787102	1476318	1420743	857826	1031026	1094192	1489819	925205	1195494	1499286	1071707	1272966	608361	1072964	1412427	1370808	1505450	883317	829487	592681	975896	1142352	1605787	2631222	1435264	1088268	913570	772256	2362539	1108226	850335
	dihomo-linoleoylcarnitine (C20:2)*	Lipid	Fatty Acid Metabolism(Acyl Carnitine)	57520	LC/MS Pos Late	100015839	1436	452.373					956748	1076010	819878	725830	2016064	1105782	921563	991005	1777253	958334	1064110	1273511	1938609	1119149	1404911	1503816	1202582	1670770	1017880	1.01994e+06	1082219	1603107	1122433	1169765	962512	658564	971707	1501004	1887321	2254258	2438202	1767584	687946	1360262	2184834	1.50229e+06	810968
	dihydroorotate	Nucleotide	Pyrimidine Metabolism, Orotate containing	601	LC/MS Polar	923	1910	157.025	155-54-4	648	C00337	HMDB03349	232383	131087	363440	102430	258927	416867	255825	192920	290321	548918	147776	164898	263237	116840	190524	177192	97356	217290	243530	215683	0.212981	297315	167932	385814	101319	299796	179377	129708	0.212981	145570	394348	347348	234840	280204	297118	409167	164717
	dimethyl sulfone	Xenobiotics	Chemical	43424	LC/MS Pos Early	100004284	832	95.0161	67-71-0	6213	C11142	HMDB04983	0.108399	0.108399	0.108399	0.108399	138292	69692	33976	49537	49082	0.108399	39034	0.108399	513335	0.108399	0.108399	0.108399	81066	18037	150756	7495383	232638	8904479	342333	10687	55487	0.108399	0.108399	0.108399	0.108399	0.108399	0.108399	518200	0.108399	0.108399	0.108399	158558	202425
	dimethylarginine (SDMA + ADMA)	Amino Acid	Urea cycle; Arginine and Proline Metabolism	36808	LC/MS Pos Early	100001810	2850	203.15	102783-24-4	123831	C03626	HMDB01539	2532257	3245447	3439923	2501304	3136148	2971051	2542028	2886007	2997115	3723584	3298428	2592942	3.17706e+06	3269446	3.26374e+06	3.18973e+06	3.08635e+06	3131435	3218438	2470163	2599052	2628930	2444522	3050468	3.03661e+06	2429265	2759393	2581714	2966178	2794938	3144580	2826466	2702750	2973403	3293085	3331989	2476333
	dimethylglycine	Amino Acid	Glycine, Serine and Threonine Metabolism	5086	LC/MS Pos Early	806	1104	104.071	1118-68-9	673	C01026	HMDB00092	5336786	3147433	2297412	1444504	4733368	1982155	1172381	1961169	1516710	2000914	1291810	4222827	2714319	2395083	2511769	4.09311e+06	2032546	3033651	2542246	1887088	4833743	1894270	1.5143e+06	1895728	2322819	1516754	1739135	1725905	1617919	2208854	2086722	1800569	3260525	2238967	2408129	2514261	1.90379e+06
	docosadioate (C22-DC)	Lipid	Fatty Acid, Dicarboxylate	39837	LC/MS Neg	100002952	5291.8	369.301	505-56-6	244872	C19625		124132	101541	150771	65636	64234	52747	0.226062	65111	180990	84722	58315	151271	0.226062	0.226062	0.226062	58644	98447	0.226062	129388	0.226062	95665	40035	175432	64607	0.226062	148831	32815	80765	30023	43718	0.226062	0.226062	84334	59808	143654	152975	119540
	docosapentaenoylcarnitine (C22:5n3)*	Lipid	Fatty Acid Metabolism(Acyl Carnitine)	57529	LC/MS Pos Late	100015851	1387	474.358					95270	0.288429	0.288429	80402	199346	71566	86345	147206	196715	153683	123531	160345	223895	116646	148673	105909	206678	196769	70724	172522	277215	209208	393152	0.288429	170045	94337	88202	203410	268726	572058	281415	274306	149469	110008	403844	212385	128411
	dodecanedioate (C12-DC)	Lipid	Fatty Acid, Dicarboxylate	32388	LC/MS Neg	100001102	2990	229.145	693-23-2	12736	C02678	HMDB00623	166212	178749	142947	165435	139514	228297	77266	38098	276403	197455	382757	129608	57989	166383	47462	240980	359477	153547	285717	619921	160403	476442	58215	574894	340874	193380	274788	0.135552	42573	376252	124378	126239	258562	205745	134777	171258	776418
	dopamine 3-O-sulfate	Amino Acid	Tyrosine Metabolism	48407	LC/MS Neg	100006361	1556.2	232.028		122136	C13690	HMDB06275	80420	138840	36776	54903	58720	37496	31666	61468	108941	45573	90648	39181	66816	52321	31342	216818	162656	45120	65253	147950	255423	138688	39620	73169	87051	88145	285272	182067	39976	57230	43257	66071	101109	178912	85317	103621	267846
	ectoine	Xenobiotics	Chemical	35651	LC/MS Pos Early	100001635	1980	143.082	96702-03-3	126041	C06231		0.20697	336653	0.20697	0.20697	0.20697	0.20697	102746	0.20697	0.20697	0.20697	0.20697	0.20697	0.20697	0.20697	85166	101486	178889	0.20697	0.20697	0.20697	950708	209327	0.20697	100781	0.20697	0.20697	262563	238213	0.20697	0.20697	0.20697	0.20697	0.20697	0.20697	61269	0.20697	136404
	EDTA	Xenobiotics	Chemical	22163	LC/MS Neg	100001002	643	291.083	60-00-4	6049	C00284	HMDB15109	687567872	703757568	683623552	768612224	819967872	692824768	752861760	615920000	501212960	492061504	513858336	801695232	580554368	642018880	504692608	535622208	296870944	477534496	294788544	452626016	529398752	457405568	500057760	606734784	528663424	357156288	441810336	676220992	852933824	592425536	567851392	754969216	733920512	365741376	304142656	470029088	842105472
	eicosanodioate (C20-DC)	Lipid	Fatty Acid, Dicarboxylate	39831	LC/MS Neg	100002951	5200.9	341.27	2424-92-2	75502			518553	399471	264964	297023	260592	354286	103515	224948	524696	366937	219877	407097	196660	218938	215616	227368	311001	274909	645805	315257	248648	270647	224594	271890	329924	414867	156423	622847	181320	454205	124235	134258	245917	329945	559197	381693	310973
	eicosenoylcarnitine (C20:1)*	Lipid	Fatty Acid Metabolism(Acyl Carnitine)	57519	LC/MS Pos Late	100015838	1484	454.389					1312694	2091872	1122981	944480	2006025	1367369	1095061	1281890	1.59526e+06	1099650	1276206	1209279	1569829	1058120	1569127	1378482	2365838	1892626	1474926	1349078	1115327	1664800	1.65027e+06	1165287	1079150	1213728	735538	1.94628e+06	1.70263e+06	2605511	2553680	2218601	616045	1332569	1495084	1449093	1533373
	epiandrosterone sulfate	Lipid	Androgenic Steroids	33973	LC/MS Neg	100001287	4855	369.174	22229-22-7	9929317			1621919	616196	1184712	1258725	1630365	815244	207097	1818109	814858	1037251	202267	872900	682206	1039260	633685	492830	2263119	628406	445354	2904401	4916403	1425598	371282	458414	1.95947e+06	713706	1297871	929838	663754	1981524	457332	1330216	2981081	1140202	1798513	866665	1332263
	ergothioneine	Xenobiotics	Food Component/Plant	37459	LC/MS Pos Early	100002154	850	230.096	58511-63-0	3032311	C05570	HMDB03045	37953472	36071936	11418830	11643626	30733184	17361264	24226824	26350396	36759796	16446143	25629636	25385130	32984104	22393624	16792240	27806014	51328404	18479082	16600481	39915776	25633606	28773970	30265472	4430429	27457682	7739519	18905028	16836898	22710712	21064800	26586448	20424772	12976570	19151272	31705212	27525480	29871248
	erythritol	Xenobiotics	Food Component/Plant	20699	LC/MS Polar	100000846	1491	167.056	149-32-6	222285	C00503	HMDB02994	2026982	382311	354416	388043	298078	468865	439194	414552	474185	807830	446899	375020	381974	392353	375185	443249	438880	320321	422141	535322	263407	543531	364392	298470	489891	463997	307242	416204	462582	356891	385336	914822	547379	459757	308349	5547604	510999
	erythronate*	Carbohydrate	Aminosugar Metabolism	42420	LC/MS Polar	100001320	2186	135.03	88759-55-1	2781043		HMDB00613	38658320	36815524	46316240	40369308	38392776	51396092	43363416	43699188	43217928	56672320	49164308	34418256	43478780	43050272	42553816	45560024	45771864	36207968	48674340	58375944	39356296	60810608	42664064	43786100	46187152	49878268	40345624	50960820	42814208	44110792	40755868	47498320	54449096	49592356	51242868	48750528	52500572
	escitalopram	Xenobiotics	Drug - Psychoactive	40459	LC/MS Pos Late	100003444	908	325.171	219861-08-2	146570	D07913	HMDB05028	0.46761	0.46761	0.46761	1.94874e+06	962616	0.46761	0.46761	0.46761	0.46761	0.46761	0.46761	0.46761	0.46761	0.46761	0.46761	0.46761	0.46761	0.46761	0.46761	0.46761	0.46761	0.46761	0.46761	0.46761	0.46761	0.46761	0.46761	0.46761	0.46761	0.46761	0.46761	0.46761	0.46761	0.46761	0.46761	0.46761	0.46761
	ethylmalonate	Amino Acid	Leucine, Isoleucine and Valine Metabolism	15765	LC/MS Polar	2054	2785	131.035	601-75-2	11756		HMDB00622	1801250	3304864	2752773	1951267	3986595	4.09909e+06	4488368	7470869	2617459	4126293	2440305	2527800	9728556	13986418	2387862	4251057	2337744	17763644	2900917	4050932	1267573	3.12304e+06	4751915	57139484	1953632	4242732	2870113	2101598	1853189	2701936	1514448	2682109	4289832	2265381	2434163	3376698	3963813
	etiocholanolone glucuronide	Lipid	Androgenic Steroids	47112	LC/MS Neg	100005403	4915	465.249	3602-09-03	270605		HMDB04484	100942	0.184626	18289	139561	197985	0.184626	29476	41071	42150	307403	0.184626	19901	15869	49259	0.184626	0.184626	77810	0.184626	0.184626	56829	104753	74438	0.184626	32105	79759	40363	176872	42779	0.184626	63526	0.184626	87254	350358	40033	47993	80150	69871
	eugenol sulfate	Xenobiotics	Food Component/Plant	48715	LC/MS Neg	100006171	3782	243.033	95480-60-7	180632			0.150897	0.150897	0.150897	0.150897	0.150897	0.150897	0.150897	0.150897	0.150897	0.150897	0.150897	0.150897	21053	0.150897	0.150897	245146	393261	0.150897	62794	20715	103165	43338	122597	23764	0.150897	99532	0.150897	0.150897	0.150897	0.150897	0.150897	0.150897	0.150897	0.150897	340494	231485	23256
	fructose	Carbohydrate	Fructose, Mannose and Galactose Metabolism	48195	LC/MS Polar	878	2065	225.062	57-48-7	5984	C00095	HMDB00660	1397661	1083438	1377116	1308352	1.34153e+06	2306062	1733614	1897290	2421499	2473124	1924198	2674926	1.86105e+06	2647142	1889015	1822881	1504363	1480113	2730565	2074457	1769962	2794506	2497778	1397379	2285210	3705016	2175610	4822493	1077812	2020379	1915869	1785811	3.08294e+06	2561503	2456609	2370510	2305616
	fructose 1,6-diphosphate/glucose 1,6-diphosphate/myo-inositol diphosphates	Carbohydrate	Glycolysis, Gluconeogenesis, and Pyruvate Metabolism	46896	LC/MS Neg	100002180	551	338.989			C00354		7.172e+06	7.30796e+06	6327217	5850615	6682263	8002120	4735199	4920140	6557772	8051359	5174953	6956361	7549336	7.21212e+06	5344411	6.84287e+06	6586049	7.42995e+06	8219321	7793183	7350768	5857999	5738460	6422596	7121599	5563373	5744507	5759190	6711726	8.3218e+06	7.89042e+06	7.11018e+06	8132491	6330769	5924175	6867068	6835515
	fumarate	Energy	TCA Cycle	1643	LC/MS Polar	330	3084	115.004	100-17-8	444972	C00122	HMDB00134	2042906	3083287	1813461	1987310	1975387	2403071	1513124	2638110	2052681	3045596	1848418	2297666	1811712	2124383	2230396	2881763	2589851	2936465	2553906	2414921	2392931	3074466	2758467	3182103	2550077	3.19814e+06	2168895	2186328	1782141	2238356	3041368	2339892	2622704	1.82652e+06	2705489	2598975	2864783
	gabapentin	Xenobiotics	Drug - Neurological	38686	LC/MS Pos Early	100002806	3123	172.133	60142-96-3	3446	D00332	HMDB05015	0.707107	0.707107	0.707107	0.707107	0.707107	0.707107	0.707107	0.707107	0.707107	0.707107	0.707107	0.707107	0.707107	0.707107	0.707107	0.707107	0.707107	0.707107	0.707107	0.707107	0.707107	0.707107	0.707107	0.707107	0.707107	0.707107	0.707107	0.707107	0.707107	0.707107	0.707107	0.707107	0.707107	0.707107	0.707107	0.707107	0.707107
	galactitol (dulcitol)	Carbohydrate	Fructose, Mannose and Galactose Metabolism	1117	LC/MS Polar	1003	2360	181.072	608-66-2	11850	C01697	HMDB00107	156092	185562	89897.9	119470	141085	248855	181326	66921	200624	202137	89769	158986	100974	57004.4	127394	197060	87792.3	169995	165189	157416	197808	0.101328	66744.5	137231	131199	0.101328	232149	1.4076e+06	158956	291596	171252	0.101328	677319	173607	98738.9	247534	121309
	galactonate	Carbohydrate	Fructose, Mannose and Galactose Metabolism	27719	LC/MS Polar	100001026	3085	195.051	299-28-5	128869	C00880	HMDB00565	1135480	1280176	0.128411	0.128411	288367	6450999	2442410	2111849	2188223	2893589	1400735	1930338	685362	852045	1053994	9761822	667248	622593	889563	0.128411	829907	0.128411	3.33244e+06	2880118	2133848	1534270	2008971	694911	1064044	7.13601e+06	1.59627e+06	2.06317e+06	9773483	2647556	1060697	1070813	1241872
	gamma-CEHC	Cofactors and Vitamins	Tocopherol Metabolism	44876	LC/MS Neg	100002094	3843	263.129	178167-75-4	133098		HMDB01931	18672	92715	13084	97371	67022	91235	0.1323	43646	219021	104800	54803	36908	32846	58533	11380	75889	76243	23684	0.1323	0.1323	64021	0.1323	0.1323	38395	179260	0.1323	37037	22944	0.1323	0.1323	29706	19776	75464	59128	52111	92651	35996
	gamma-glutamyl-alpha-lysine	Peptide	Gamma-glutamyl Amino Acid	55015	LC/MS Pos Early	100010901	2784	276.155		65254			109577	111640	195854	144762	157696	118203	136414	160898	112621	132805	130164	90011	153231	222387	178815	156463	95675	113043	164666	105926	137474	121187	91295	144501	114784	144584	179119	145894	193029	100068	112690	165286	125740	167310	178981	146209	88664
	gamma-glutamyl-epsilon-lysine	Peptide	Gamma-glutamyl Amino Acid	33934	LC/MS Pos Early	100001262	2717	276.155	17105-15-6	7015685		HMDB03869	174545	166046	223516	189069	183056	166235	142661	204171	121743	240482	177775	139990	180391	228895	212615	172523	126393	165530	211668	164911	147933	158661	133867	122393	189980	179163	209945	192489	182751	147633	166609	196082	168350	237510	216756	215319	145828
	gamma-glutamylglutamate	Peptide	Gamma-glutamyl Amino Acid	36738	LC/MS Pos Early	331	1775	277.103	1116-22-9	92865	C05282	HMDB11737	197204	276415	305640	300900	402914	382131	236109	136676	246463	443326	170516	150200	244951	185837	335085	289169	152137	242920	208805	190173	234159	153583	210668	84805	275659	113208	150193	235899	302005	243274	258474	169222	157366	192901	251821	269128	63398
	gamma-glutamylglutamine	Peptide	Gamma-glutamyl Amino Acid	2730	LC/MS Pos Early	1140	1430	276.119	10148-81-9	150914	C05283	HMDB11738	678589	848872	555326	1078911	1.03338e+06	757521	570403	290727	630369	1206846	477191	625435	482407	1187651	663863	483612	462819	454541	907009	557601	606535	382614	571055	383574	486110	422246	613316	905798	1038253	638181	447806	756889	412390	925211	1008568	672939	466765
	gamma-glutamylglycine	Peptide	Gamma-glutamyl Amino Acid	33949	LC/MS Pos Early	100001294	1535	205.082	1948-29-4	165527		HMDB11667	136193	0.29451	84946	0.29451	0.29451	0.29451	0.29451	152660	0.29451	0.29451	0.29451	0.29451	0.29451	0.29451	0.29451	0.29451	0.29451	0.29451	71654	0.29451	92810	0.29451	0.29451	0.29451	0.29451	0.29451	0.29451	222396	0.29451	112741	0.29451	171270	272797	264726	109942	167304	69388
	gamma-glutamylhistidine	Peptide	Gamma-glutamyl Amino Acid	18245	LC/MS Pos Early	1235	2740	285.119	37460-15-4	7017195			81066	100436	94833	123339	111164	107648	104510	91755	96657	127018	106103	78610	118595	135765	110024	76668	87257	80941	125224	71082	98186	68927	96131	90815	81425	99732	124865	113482	110223	107607	93359	98553	102425	111701	135868	94964	84546
	gamma-glutamylisoleucine*	Peptide	Gamma-glutamyl Amino Acid	34456	LC/MS Pos Early	100001485	2940	261.144		14253342		HMDB11170	82829	107497	97807	99843	93768	119423	96727	99890	106859	158794	94073	89198	89499	113381	120569	95323	87173	96802	99040	86363	102954	108650	78724	105269	110937	96302	83172	104790	85803	75685	104563	76885	103080	109492	139110	110861	69888
	gamma-glutamylleucine	Peptide	Gamma-glutamyl Amino Acid	18369	LC/MS Pos Early	1268	2991	261.144	2566-39-4	151023		HMDB11171	98880	115965	172679	161915	130400	145627	98509	123546	167197	222395	133808	77846	106733	137248	201944	119898	128156	90120	134125	126959	181476	179815	75891	102550	165899	141105	103674	106842	103145	148148	153566	127001	156780	129374	165842	157323	124478
	gamma-glutamylphenylalanine	Peptide	Gamma-glutamyl Amino Acid	33422	LC/MS Neg	100000491	1825	293.114	7432-24-8	111299		HMDB00594	43194	62175	80245	69901	74269	85577	44309	40059	85311	107470	78566	46979	45503	77686	50079	33155	83232	33672	28638	64456	67581	41676	30000	74079	85407	69475	54281	68171	48133	79083	40424	58746	68742	72185	82108	91273	46108
	gamma-glutamylthreonine	Peptide	Gamma-glutamyl Amino Acid	33364	LC/MS Pos Early	100001314	1750	249.108	5652-48-2	76078708		HMDB29159	208363	203702	290709	369843	304893	315415	233546	181233	236632	208242	231969	188359	297600	256376	452077	140944	120987	214145	278376	193848	210911	235448	135499	289454	226579	210994	355260	169775	210976	172549	192761	209901	203664	333545	283421	229487	148513
	gamma-glutamyltyrosine	Peptide	Gamma-glutamyl Amino Acid	2734	LC/MS Pos Early	1102	2518	311.124	7432-23-7	94340		HMDB11741	0.341038	41643	83505	43239	74320	45858	0.341038	71072	0.341038	100483	54504	0.341038	0.341038	120732	0.341038	0.341038	0.341038	27945	52476	41974	68760	77409	52646	0.341038	66274	53057	37676	33147	71356	56781	61762	35781	74710	40935	129742	136195	27383
	gamma-glutamylvaline	Peptide	Gamma-glutamyl Amino Acid	43829	LC/MS Pos Early	100001126	2700	247.129	2746-34-1	7015683		HMDB11172	301693	262243	252430	404158	91155	352697	352656	297983	302176	454216	189569	140947	242269	285755	317257	396225	139252	174766	162722	259148	188064	349892	207851	273295	288848	303315	375141	181980	375956	90423	241353	198883	251263	173245	212397	168334	179112
	gamma-tocopherol/beta-tocopherol	Cofactors and Vitamins	Tocopherol Metabolism	52473	LC/MS Pos Late	100008998	2384	416.364					2761954	6273800	7.28132e+06	4243348	7737222	6.31209e+06	4268187	4258461	11559063	11371656	4363408	6480984	4706488	6678672	4294594	9020124	1562837	5789785	1936930	1.96964e+06	4293954	4530838	4954750	4158227	6721300	5174521	3418639	5599855	12540512	4434820	4968802	5044346	3102996	5770848	17134080	8407503	2660886
	gentisate	Amino Acid	Tyrosine Metabolism	18280	LC/MS Polar	100000447	905	153.019	490-79-9	3469	C00628	HMDB00152	61269	0.165887	101213	0.165887	370032	0.165887	61602	142343	122567	85102	0.165887	61008	98885	0.165887	69001	48482	95975	0.165887	0.165887	26876	106370	118401	215854	132492	198555	75167	85651	48441	95031	177452	0.165887	0.165887	0.165887	117787	0.165887	174175	167512
	gluconate	Xenobiotics	Food Component/Plant	587	LC/MS Polar	338	2922	195.051	527-07-1	10690	C00257	HMDB00625	1968417	2464998	15199916	9282282	2652760	1838147	0.0532451	3.11121e+06	2614821	4319647	3170142	6383623	3.12782e+06	1.88666e+06	2557260	5106323	2471744	1604898	1652849	1820839	2411702	810399	3606446	1682800	3860317	3780280	2.79353e+06	1798951	7.36175e+06	2773535	2819339	1512699	2868620	1103842	1378500	185571	1747833
	glucose	Carbohydrate	Glycolysis, Gluconeogenesis, and Pyruvate Metabolism	48152	LC/MS Polar	572	2342	225.062	50-99-7	79025	C00031	HMDB00122	774250368	785253568	805915776	814966080	715014528	824000256	732773376	702537472	769963520	1009597952	803152704	793844416	789479808	807345920	806228544	810322432	667946432	663865728	766239104	812622592	781152192	853588672	755639104	801945088	794990464	864265088	660883840	757521856	716146432	759124672	735230144	707075264	744963136	781228096	790238272	797507520	777887104
	glucuronate	Carbohydrate	Aminosugar Metabolism	15443	LC/MS Polar	100000257	3233.3	193.035	207300-70-7	444791	C00191	HMDB00127	1246717	1666815	2434659	1504421	2678817	2867360	1905439	1.9012e+06	1578914	2247760	1.90744e+06	1501738	2521565	1.86384e+06	3505934	3355443	1506392	1824518	2740812	1833045	1097694	2714958	1621207	2749875	1738170	3324882	1888952	1829016	1667442	1444848	1196157	1403111	1601368	1.84645e+06	2681781	1812879	2396772
	glucuronide of piperine metabolite C17H21NO3 (4)*	Xenobiotics	Food Component/Plant	62291	LC/MS Neg	100020492	3992	462.177					300279	31931	45929	36402	42321	26077	50338	67100	0.23681	85520	0.23681	21618	31188	0.23681	56987	0.23681	35330	0.23681	0.23681	47731	25540	182204	41164	0.23681	0.23681	107221	102868	0.23681	48318	192693	0.23681	0.23681	0.23681	0.23681	311735	133884	31497
	glutamate	Amino Acid	Glutamate Metabolism	57	LC/MS Pos Early	561	1500	148.06	56-86-0	611	C00025	HMDB00148	151848736	194897152	192052448	174336224	163388768	195409072	179730608	148437760	159447040	205250192	161990192	141640032	186814800	130562536	234839568	202292608	218355504	214321136	184689840	120205880	222916656	147707392	166201120	151190832	192932560	143351920	189705072	177614576	250718192	201467184	188989568	164030336	160375328	148587264	128364232	178594240	169478592
	glutamate, gamma-methyl ester	Amino Acid	Glutamate Metabolism	33487	LC/MS Pos Early	100001103	2170	162.076	1499-55-4;1499-55-4	68662		HMDB61715	182291	232106	227972	174734	215691	241375	157251	151964	236642	273884	201746	190613	151936	142364	174315	0.289277	145914	175140	120322	149366	126088	190932	198109	228208	135556	201436	167807	165975	172995	167903	185539	0.289277	0.289277	198605	229592	254884	203988
	glutamine	Amino Acid	Glutamate Metabolism	53	LC/MS Pos Early	563	1291	147.076	56-85-9	5961	C00064	HMDB00641	451066720	461638240	470511072	431446464	536949696	345262784	302122720	342362080	422285216	555566144	405303264	416300224	386456960	404070592	439348448	381479200	358049920	416498272	416682016	399268352	400818304	379317152	429033056	357036000	440292160	357533312	411367904	348345728	454849824	393294208	484081472	445695872	468172576	490789312	506243712	457844832	437262368
	glutaminylglutamate	Peptide	Dipeptide	43025	LC/MS Polar	100003572	3523	274.104	88830-90-4				30579	91076	81043	147473	87739	162976	95497	108576	134134	150182	91176	88664	98946	79735	180913	355128	154776	120549	84813	190670	179302	172543	78080	96427	109629	172752	119572	138930	138036	126099	77554	77509	99685	0.185121	146646	110878	171109
	glutaminylthreonine	Peptide	Dipeptide	54759	LC/MS Pos Early	100009305	2014	248.124					44414	64549	211242	83562	82720	99624	69357	66068	75183	93511	44233	54361	63833	142229	88139	169442	68107	61483	96297	113311	106948	112716	65309	47693	94745	103843	94563	163896	99902	117004	55280	97981	50221	73907	101248	134160	132518
	glutarate (C5-DC)	Lipid	Fatty Acid, Dicarboxylate	396	LC/MS Polar	339	2900	131.035	110-94-1	743	C00489	HMDB00661	208402	0.275489	1963141	2.05096e+06	538204	1054844	1937711	1128877	332600	913188	670985	415829	345345	278137	274229	620779	301968	200624	321533	439231	918450	5254369	522242	181407	200661	353759	443192	350578	329918	254267	343803	343765	919361	670999	739928	301588	1810350
	glutarylcarnitine (C5-DC)	Amino Acid	Lysine Metabolism	44664	LC/MS Pos Early	100001593	2393	276.144	102636-82-8	71464488		HMDB13130	96032	147746	0.237588	0.237588	208786	50015	112131	0.237588	83957	80498	176527	48848	130163	65778	72616	34130	0.237588	94993	0.237588	55823	0.237588	0.237588	0.237588	0.237588	81554	0.237588	0.237588	28213	0.237588	0.237588	91244	0.237588	92536	110604	68699	119633	0.237588
	glutathione, oxidized (GSSG)	Amino Acid	Glutathione Metabolism	27727	LC/MS Pos Early	448	2667	613.159	103239-24-3	65359	C00127	HMDB03337	90795280	134241808	88190640	90099208	103613680	143785744	88970848	100996840	99659168	70746704	95525624	102953840	85922864	61855628	100379368	93517584	126812552	117777936	88298112	91667920	108241272	70659624	90701096	92047288	90156560	65888340	108218688	76937328	107573560	90374360	109876320	98221520	96311104	93673968	111843656	93268960	122087632
	glutathione, reduced (GSH)	Amino Acid	Glutathione Metabolism	2127	LC/MS Neg	496	790	306.077	70-18-8	124886	C00051	HMDB00125	408229	503582	1365228	1351162	620341	1952102	930713	695780	1604183	984986	1287026	2220034	833092	376457	684804	747596	678461	740318	1044893	1028899	1397084	952304	1116095	2859807	1084002	1870583	814199	979781	965218	970732	463498	1098486	1172464	1149685	1400853	1191068	1535169
	glycerate	Carbohydrate	Glycolysis, Gluconeogenesis, and Pyruvate Metabolism	1572	LC/MS Polar	1052	2070.4	105.019	600-19-1	752	C00258	HMDB00139	14469745	12760840	9536463	11065310	13025143	14561381	12686301	18400060	13375316	14057428	14067234	10986323	16031620	19928056	15015924	16142206	20260768	15846174	19243588	18507376	13208318	17320660	16099050	9688202	15891765	16428837	16153505	17126296	14050432	14787535	12550777	17368160	17692812	17315100	14258164	13180035	14435499
	glycerol	Lipid	Glycerolipid Metabolism	15122	LC/MS Neg	1254	758	91.0401	56-81-5	753	C00116	HMDB00131	2930851	7.35889e+06	3005988	2888770	5147219	4558944	3059534	3.41175e+06	1876858	3859097	2580226	4319014	1814745	2766822	2890503	3.17493e+06	2167001	4426346	2632763	2580586	2115954	7.75485e+06	1621949	4894299	3857195	2362154	3339983	3.46329e+06	3532080	3.99377e+06	2923255	6047257	2344293	1473921	4810319	3854140	1671622
	glycerol 3-phosphate	Lipid	Glycerolipid Metabolism	43847	LC/MS Pos Early	100000258	580	173.021	29849-82-9	754	C00093	HMDB00126	120880	249239	171181	262761	252872	202616	176641	238784	171679	312052	265125	240752	170985	210088	176429	233334	232800	242846	207163	215025	180790	345898	218126	207079	299963	200305	320884	162591	237766	115345	276592	198509	137064	123484	307262	263743	113830
	glycerophosphoethanolamine	Lipid	Phospholipid Metabolism	37455	LC/MS Pos Early	100001620	659	216.063	33049-08-0	123874	C01233	HMDB00114	4504259	3286920	2532668	3557052	3291373	4.02965e+06	3104327	2579746	4671897	3619136	3474805	2993991	4184002	3161401	4163437	5612764	3270212	3433144	5863113	3735790	3276889	2919772	2684131	3337083	4926829	1995279	4651007	4008015	3661060	4881168	3344394	3582827	3.80679e+06	3390132	3638475	4683131	3509397
	glycerophosphoglycerol	Lipid	Glycerolipid Metabolism	48857	LC/MS Polar	100001619	2430	245.043		439964	C03274		186015	123405	163784	191496	125590	266687	209074	139831	139300	215491	184957	240709	170199	226770	212802	478350	186557	194209	677678	232275	129591	255363	120455	252069	238314	146790	277653	192430	160230	152324	150355	0.387212	216484	136608	199651	207181	206545
	glycerophosphoinositol*	Lipid	Phospholipid Metabolism	47155	LC/MS Polar	100001621	3850	333.059	16824-65-0	167572			0.14729	0.14729	0.14729	0.14729	78644	46593	0.14729	129397	52240	0.14729	159399	0.14729	207396	68201	97324	243420	161598	130228	188076	173661	73826	184605	0.14729	144801	0.14729	149965	177965	119575	0.14729	134945	114894	24865	42156	0.14729	125553	50538	50166
	glycerophosphorylcholine (GPC)	Lipid	Phospholipid Metabolism	15990	LC/MS Pos Early	100000269	672	258.11	28319-77-9	71920	C00670	HMDB00086	19311120	18526532	11811769	17644840	17569378	14655768	13750611	19483940	30443644	22693756	15041232	19897112	19072620	16307966	16441630	25127894	15904310	20478062	25945264	18260172	17075820	14077336	15516640	13439873	26655572	13911007	18200776	24889176	24263594	21805464	16222167	21091726	25826508	18993108	26205300	22040584	16210309
	glycine	Amino Acid	Glycine, Serine and Threonine Metabolism	58	LC/MS Pos Early	340	1375	76.0393	56-40-6	750	C00037	HMDB00123	28341062	19696380	25792676	18751224	21759156	19502534	13576886	28477950	18787556	21689030	14927709	18894380	18278402	17601784	17058688	16039118	24303670	19519598	17681822	29604784	19930472	18256946	23220538	20900432	18360380	14643444	12674881	22335474	28075536	21871288	30801468	30557056	31339480	22672286	24792118	24285656	24177954
	glycine conjugate of C10H14O2 (1)*	Partially Characterized Molecules	Partially Characterized Molecules	62146	LC/MS Neg	100020254	4335	222.114					0.253074	0.253074	0.253074	0.253074	0.253074	122314	0.253074	0.253074	131579	0.253074	0.253074	0.253074	0.253074	0.253074	0.253074	0.253074	0.253074	0.253074	0.253074	0.253074	63885	0.253074	0.253074	106868	0.253074	0.253074	0.253074	0.253074	0.253074	0.253074	0.253074	0.253074	0.253074	0.253074	0.253074	109858	0.253074
	glyco-beta-muricholate**	Lipid	Primary Bile Acid Metabolism	62066	LC/MS Neg	100020214	4762	464.302					0.245507	47604	138838	27815	49227	0.245507	0.245507	0.245507	0.245507	64202	0.245507	0.245507	0.245507	0.245507	0.245507	0.245507	21226	0.245507	0.245507	0.245507	30027	0.245507	0.245507	0.245507	0.245507	0.245507	57021	0.245507	0.245507	17092	90123	0.245507	62984	0.245507	0.245507	17128	25754
	glycochenodeoxycholate	Lipid	Primary Bile Acid Metabolism	32346	LC/MS Neg	1628	5236.1	448.307	16564-43-5	12544	C05466	HMDB00637	346369	1310764	13402604	2802499	320566	584597	929929	1252779	1.4439e+06	4734406	531074	1.8523e+06	361991	915232	197786	1304792	1017815	58470	152518	704503	889691	130753	831096	197592	391538	948540	4023070	163152	382765	945380	1936533	747044	1944756	456188	599938	775752	656264
	glycochenodeoxycholate glucuronide (1)	Lipid	Primary Bile Acid Metabolism	52983	LC/MS Neg	100009264	4806	311.666					47210	50315	353679	306997	32631	70508	0.140431	0.140431	0.140431	124433	78467	0.140431	52732	0.140431	203794	377182	60257	0.140431	61361	0.140431	0.140431	0.140431	0.140431	152453	0.140431	464744	945861	0.140431	0.140431	0.140431	0.140431	0.140431	47613	109236	0.140431	0.140431	0.140431
	glycochenodeoxycholate sulfate	Lipid	Primary Bile Acid Metabolism	52974	LC/MS Neg	100006641	4820	263.628					262606	175665	176593	366536	66378	121825	47710	49269	122096	272169	158595	143495	19810	98690	0.0822365	908857	0.0822365	14164	95015	79943	66679	90839	0.0822365	165690	16782	157385	383203	35443	16035	350602	100720	0.0822365	26703	66806	164126	158525	38871
	glycocholate	Lipid	Primary Bile Acid Metabolism	18476	LC/MS Neg	342	5163	464.302	475-31-0;863-57-0	10140	C01921	HMDB00138	97474	370413	2661419	1248785	86577	115482	177588	201919	275500	1434832	140612	144412	16392	150418	30782	341351	208721	0.0802566	44971	0.0802566	526208	0.0802566	80536	44090	99006	136793	1566060	0.0802566	101620	243319	307755	56987	226319	48182	262269	232127	135694
	glycocholenate sulfate*	Lipid	Secondary Bile Acid Metabolism	32599	LC/MS Neg	100001989	4750	254.623					3425741	1058633	1396248	1328800	789431	2362245	164230	478574	1748490	1433194	1.66012e+06	1705805	513426	3997056	657098	2.91014e+06	1.943e+06	616220	4287029	1289782	895048	252155	194584	711001	2594321	2486335	1.60035e+06	899457	846737	2420321	815427	1158282	1264787	1.4562e+06	2138623	1645195	1118803
	glycodeoxycholate	Lipid	Secondary Bile Acid Metabolism	18477	LC/MS Neg	100000436	5281	448.307	360-65-6	3035026	C05464	HMDB00631	180105	1478295	6.61707e+06	1.83793e+06	270907	165514	152980	995172	179398	2678744	254014	461814	174319	365403	296323	648855	376911	24905	140406	140576	330045	0.0518309	748112	114551	108416	412844	4728193	112176	204647	211750	1135215	386317	1118157	452521	701852	1103111	236191
	glycodeoxycholate sulfate	Lipid	Secondary Bile Acid Metabolism	52975	LC/MS Neg	100006642	4875	263.628					303110	326656	567682	1104209	215134	0.0915703	56343	121164	0.0915703	356528	214688	97492	0.0915703	168909	129374	1083455	212563	0.0915703	322945	31727	45522	0.0915703	62865	312356	0.0915703	512872	1689372	34061	69289	277845	289107	325059	67283	377266	184114	325935	0.0915703
	glycolithocholate sulfate*	Lipid	Secondary Bile Acid Metabolism	32620	LC/MS Neg	100001657	5011	255.631	15324-64-8	72222	C11301	HMDB02639	1356784	1.88343e+06	1191583	725931	1084668	660476	118147	642603	773956	1271017	268933	866786	606668	1.92515e+06	578094	702709	900798	1050393	3380662	232816	257079	43137	862155	211714	508578	476992	2085856	748396	591294	1607868	933923	2173368	238565	648879	385158	2742612	425301
	glycoursodeoxycholate	Lipid	Secondary Bile Acid Metabolism	39379	LC/MS Neg	100002911	5033	448.307	64480-66-6	12310288		HMDB00708	99921	121858	8.3323e+06	243657	25856	62006	108351	140118	103223	646819	89221	573287	69539	232810	36908	122157	251044	0.0676701	0.0676701	10760	127653	44791	153466	80682	27131	260861	190565	78372	53410	63898	313306	116167	562625	110843	114129	61108	53798
	glycylleucine	Peptide	Dipeptide	34398	LC/MS Pos Early	100001258	3059	189.123	869-19-2	92843	C02155	HMDB00759	0.398525	0.398525	87182	60039	69366	109102	0.398525	63715	67146	153320	47756	0.398525	54537	56467	64695	236779	65248	47466	42376	67745	0.398525	103216	0.398525	0.398525	65467	77603	71014	65992	96377	124621	0.398525	106271	0.398525	0.398525	89678	129379	55325
	glycylphenylalanine	Peptide	Dipeptide	33954	LC/MS Neg	100001268	2185	221.093	3321-03-07	92953		HMDB28848	25989	16757	55136	69144	76363	127444	42766	30913	134839	150652	138964	34543	37199	64082	63405	259974	77456	34092	48059	78951	69373	95423	29955	46281	134032	97598	156754	240271	53064	116677	0.162988	65023	56808	102873	63451	123086	165949
	glycylproline	Peptide	Dipeptide	22171	LC/MS Pos Early	100000976	2324	173.092	704-15-4	3013625		HMDB00721	0.211566	0.211566	147698	106863	151917	195807	0.211566	78886	293399	232696	0.211566	0.211566	0.211566	0.211566	109900	221422	110575	0.211566	0.211566	174631	147682	160408	62087	73889	191370	119487	73049	128184	88199	87028	0.211566	103393	159510	125441	197898	94588	124452
	glycylvaline	Peptide	Dipeptide	18357	LC/MS Pos Early	100000487	2734	175.108	1963-21-9	97417		HMDB28854	54217	131345	237908	203594	175134	278135	144938	142611	259088	312269	165552	119081	173959	120200	226280	419684	191332	229641	139971	295527	249491	268644	153438	164427	236300	289652	249750	284886	258513	285571	133656	209318	173567	186813	207802	296548	258100
	guaiacol sulfate	Xenobiotics	Benzoate Metabolism	46111	LC/MS Neg	100004208	2344	203.002		22473		HMDB60013	73012	810040	44557	131027	573592	230424	387329	526183	276119	609988	180065	577239	181113	176913	276919	188287	452151	205507	277537	622978	662779	217942	375723	217059	319728	2006211	217664	233270	175608	1.46876e+06	189846	317969	320275	296523	307765	833504	1079504
	guanidinoacetate	Amino Acid	Creatine Metabolism	43802	LC/MS Pos Early	344	1937	118.061	352-97-6	763	C00581	HMDB00128	3437066	3551061	2150024	1848214	2849781	2075342	1741557	1855620	3.08446e+06	2006226	1173541	3140995	2799986	2629199	2931397	1584008	2309314	3070617	3150528	2430828	2.74411e+06	3.32348e+06	2641979	1453709	2514182	2309296	1619617	3047819	2109806	2623813	2136360	2.65623e+06	3.39282e+06	3194213	2409547	3487502	2886479
	guanine	Nucleotide	Purine Metabolism, Guanine containing	32352	LC/MS Pos Early	172	2032	152.057	73-40-5	764	C00242	HMDB00132	178812	164121	210991	132633	230545	206665	170935	64133	170131	153082	169027	254288	264704	132306	297945	85019	203237	163000	199249	164580	85790	219988	158916	192567	124596	123854	111311	107427	240566	114118	197530	237987	191464	161506	133867	220034	175688
	guanosine	Nucleotide	Purine Metabolism, Guanine containing	1573	LC/MS Neg	1099	1662	282.084	118-00-3	6802	C00387	HMDB00133	0.437911	0.437911	0.437911	0.437911	0.437911	17366	0.437911	0.437911	17020	0.437911	28487	0.437911	0.437911	0.437911	0.437911	28177	29238	0.437911	38092	40538	22345	40385	0.437911	35759	21054	27707	33769	24029	0.437911	23052	0.437911	25157	28346	28343	0.437911	18314	24664
	heme	Cofactors and Vitamins	Hemoglobin and Porphyrin Metabolism	41754	LC/MS Pos Late	100001386	1124	616.176	14875-96-8	26945	C00032	HMDB03178	237454400	160701552	163171856	135843264	132263872	135763744	150326176	175592992	146159440	152994816	164172960	149421392	178627968	237216704	187619824	208497792	198641856	165130848	166246800	166548496	133610128	127447424	110470752	136299968	138662208	151262656	173459664	181711488	185987952	196439856	188620992	160048272	182354368	169758016	130344168	121054768	120057952
	heptenedioate (C7:1-DC)*	Lipid	Fatty Acid, Dicarboxylate	61866	LC/MS Polar	100019981	2816	157.051					213088	200023	387882	262230	516310	487689	318370	173106	231151	398165	440767	128152	351391	374654	500981	284336	206814	835929	168146	361442	187698	648331	0.250316	434109	266096	537624	167180	269730	263890	289915	319183	317319	0.250316	277525	110446	163539	330801
	hexadecanedioate (C16-DC)	Lipid	Fatty Acid, Dicarboxylate	35678	LC/MS Neg	100001614	4615	285.207	505-54-4	10459	C19615	HMDB00672	125145	173810	249856	228095	182451	169474	83218	52525	133442	160264	424347	195375	102288	340518	88102	439456	311805	167527	309788	242465	135915	637480	64998	345498	399233	418174	378043	310192	137415	148790	119319	244958	260510	157777	151878	85856	0.191414
	hexadecenedioate (C16:1-DC)*	Lipid	Fatty Acid, Dicarboxylate	61862	LC/MS Neg	100019975	4380	283.191					0.152452	123403	92564	0.152452	87184	75949	0.152452	0.152452	0.152452	0.152452	126484	148218	37309	190101	0.152452	0.152452	174233	66961	224648	47140	86774	150020	107858	144790	194857	215284	164157	0.152452	53362	100582	60070	78025	120318	118003	128668	100041	71588
	hexanoylcarnitine (C6)	Lipid	Fatty Acid Metabolism(Acyl Carnitine)	32328	LC/MS Pos Early	100000781	3308	260.186	6920-35-0	6426853		HMDB00705	251877	265284	420673	192384	287511	284307	175357	161703	293810	349927	345057	277721	154874	179029	260522	225700	272651	288317	285250	381835	220051	378548	165259	295697	275239	147375	285656	305200	280553	212411	367615	303534	253961	241273	282907	202128	206682
	hexanoylglutamine	Lipid	Fatty Acid Metabolism (Acyl Glutamine)	54907	LC/MS Neg	100001733	2780	243.135					19740	61114	111524	20336	124947	123437	0.219839	0.219839	0.219839	37307	82699	27429	0.219839	82652	61659	0.219839	24103	41815	103213	104277	0.219839	110942	0.219839	174660	63498	44646	55432	105100	65844	28327	85487	88427	0.219839	0.219839	0.219839	32060	0.219839
	hexanoylglycine	Lipid	Fatty Acid Metabolism(Acyl Glycine)	35436	LC/MS Neg	100001527	2900	172.098	24003-67-6	99463		HMDB00701	0.284823	0.284823	0.284823	0.284823	0.284823	0.284823	0.284823	18625	0.284823	0.284823	0.284823	0.284823	0.284823	0.284823	0.284823	0.284823	0.284823	0.284823	23346	83915	0.284823	0.284823	0.284823	83102	0.284823	0.284823	0.284823	101235	35734	0.284823	14394	23637	0.284823	0.284823	0.284823	0.284823	0.284823
	hippurate	Xenobiotics	Benzoate Metabolism	15753	LC/MS Neg	100000014	2106.9	178.051	495-69-2	464	C01586	HMDB00714	4.08368e+06	12430369	2643168	1627131	7114701	5654146	9301187	16640801	10980211	10369724	10038250	11106549	2843647	3.72784e+06	3085067	3516983	10414576	5533714	5289761	2516027	20242366	3.71832e+06	5422485	3.50115e+06	9371188	4351056	11376989	2111641	1543441	7692366	4251760	6547446	6680749	9048476	8439341	15793028	11452736
	histidine	Amino Acid	Histidine Metabolism	59	LC/MS Neg	355	755.9	154.062	5934-29-2	6274	C00135	HMDB00177	15031123	17477556	12389526	21091008	16579033	9640298	12316497	14592052	13799748	14613660	10162516	12918665	16072189	14968892	13715278	9414023	13422515	11907972	12565286	9675195	16573586	10918783	16414474	15110812	21003228	17163334	19914036	10339210	15032250	14404383	12821341	17263652	15079269	12237985	15235540	11763428	10503484
	histidine betaine (hercynine)*	Xenobiotics	Food Component/Plant	62278	LC/MS Pos Early	100004059	2094	198.124	534-30-5	3083620			4569667	3.26678e+06	927607	1075874	3475909	2.0342e+06	2565480	3305220	4033158	1468090	2856575	3114993	3470136	1766674	1350186	2110425	4651752	2007049	2451474	5217759	3203314	4060229	5180038	619580	3826964	971516	3279884	1601824	3177016	1.89964e+06	2484172	2269665	1345113	2633177	2866633	3375919	3661815
	histidylglutamate	Peptide	Dipeptide	41963	LC/MS Pos Early	100003551	2961	285.119	53634-28-9	9838731		HMDB28884	62563	132526	110743	118428	90177	155092	74146	79210	151695	148502	73004	126348	93128	78630	143312	174138	144724	98014	75655	88081	114251	91008	38021	63384	120352	125119	108541	74770	100241	107036	111190	54057	77807	59623	63153	84911	59092
	histidylleucine	Peptide	Dipeptide	40061	LC/MS Pos Early	100003162	3340	269.161	7763-65-7	189008	C05010	HMDB28889	0.267923	56391	0.267923	78475	54199	68031	30268	23314	70995	97115	29422	38836	34783	80688	54277	123603	41234	45441	47380	61665	69285	51588	23484	19856	47171	73280	53073	146013	67494	57244	47129	39563	40465	0.267923	52314	111345	59249
	homoarginine	Amino Acid	Urea cycle; Arginine and Proline Metabolism	22137	LC/MS Pos Early	100000961	2882	189.135	156-86-5	9085	C01924	HMDB00670	1396710	2161597	1.82284e+06	2682840	3913934	1.32647e+06	2077193	1455454	2231439	2.30197e+06	4041521	1265907	4455097	6135367	4782461	5246884	762848	2584476	3820822	1697841	1489652	2959740	2105151	1473061	3551730	2315754	4229296	2006499	1819180	1624609	870953	2537163	918843	2631312	2733572	2525176	1156005
	homostachydrine*	Xenobiotics	Food Component/Plant	33009	LC/MS Pos Early	100001550	1750	158.118	1195-94-4	441447	C08283	HMDB33433	434334	242116	225347	137005	434534	365290	318155	194856	138914	811397	297925	433563	247139	222979	190784	243495	190727	288202	383154	471486	1239658	230878	172972	548057	467421	352016	370274	126086	182827	5348417	378106	380954	987071	341577	242233	245930	328027
	hydantoin-5-propionic acid	Amino Acid	Histidine Metabolism	40473	LC/MS Polar	100002514	2080	171.041	5624-26-0	782	C05565	HMDB01212	38123	97442	119873	74758	80446	141521	83625	0.275913	97874	53545	40706	0.275913	32003	39840	219156	153140	155085	203969	97645	43681	76884	324192	35614	75777	125566	95059	48970	167616	51195	84061	113755	0.275913	40734	0.275913	61649	48094	51079
	hydroxy-CMPF*	Lipid	Fatty Acid, Dicarboxylate	62277	LC/MS Neg	100019794	1516	255.087					4466480	431107	548708	100658	180024	450213	416936	327527	498985	186595	5758744	3059585	1071199	675056	831410	60716	4405102	170140	193412	3546860	61616	832928	4820482	114643	334084	108856	35263	1775948	234785	328324	154467	605793	157849	2411490	751979	1312600	7891866
	hydroxyasparagine**	Amino Acid	Alanine and Aspartate Metabolism	62060	LC/MS Pos Early	100020205	1149	149.056		97663	C03124	HMDB32332	91153	156894	196616	128879	204191	161298	136965	128833	138962	251941	103899	105658	118565	157560	158354	133398	119034	124332	166069	133637	105566	92894	117622	138817	188481	112936	74547	97680	168915	116842	186776	138754	137446	129585	170626	203538	132873
	hydroxycotinine	Xenobiotics	Tobacco Metabolite	38661	LC/MS Pos Early	100002717	2030	193.097	34834-67-8	10219774		HMDB01390	0.396899	0.396899	0.396899	116288	0.396899	0.396899	0.396899	0.396899	0.396899	201377	0.396899	0.396899	0.396899	0.396899	0.396899	0.396899	0.396899	0.396899	0.396899	475049	0.396899	0.396899	0.396899	0.396899	0.396899	0.396899	0.396899	0.396899	0.396899	0.396899	0.396899	0.396899	0.396899	0.396899	0.396899	0.396899	0.396899
	hypotaurine	Amino Acid	Methionine, Cysteine, SAM and Taurine Metabolism	590	LC/MS Pos Early	358	724	110.027	300-84-5	107812	C00519	HMDB00965	441895	678698	754057	1153628	560549	692726	367864	465904	496498	482401	575641	783818	1360859	1071575	926931	1245610	772957	1181140	671522	1086531	513412	323976	560047	862249	422746	910049	664912	927951	718081	681442	756733	864703	776101	444824	433205	587379	540432
	hypoxanthine	Nucleotide	Purine Metabolism, (Hypo)Xanthine/Inosine containing	3127	LC/MS Neg	171	1291.2	135.031	68-94-0	790	C00262	HMDB00157	296551	464173	510001	448691	545994	464969	412710	1090104	262021	486938	451456	476338	305714	1019538	511187	653571	245730	674273	513531	435710	895231	545790	455726	699355	537069	1190748	1945222	856033	721517	814235	293674	481249	435733	409605	929676	504626	546044
	ibuprofen	Xenobiotics	Drug - Analgesics, Anesthetics	17799	LC/MS Neg	1487	4925	205.123	15687-27-1	3672	D00126	HMDB01925	0.707107	0.707107	0.707107	0.707107	0.707107	0.707107	0.707107	0.707107	0.707107	0.707107	0.707107	0.707107	0.707107	0.707107	0.707107	0.707107	0.707107	0.707107	0.707107	0.707107	0.707107	0.707107	0.707107	0.707107	0.707107	0.707107	0.707107	0.707107	0.707107	0.707107	0.707107	0.707107	0.707107	0.707107	0.707107	0.707107	0.707107
	ibuprofen acyl glucuronide	Xenobiotics	Drug - Analgesics, Anesthetics	38366	LC/MS Neg	100002406	4976	381.155	115075-59-7	163959			0.707107	0.707107	0.707107	0.707107	0.707107	0.707107	0.707107	0.707107	0.707107	0.707107	0.707107	0.707107	0.707107	0.707107	0.707107	0.707107	0.707107	0.707107	0.707107	0.707107	0.707107	0.707107	0.707107	0.707107	0.707107	0.707107	0.707107	0.707107	0.707107	0.707107	0.707107	0.707107	0.707107	0.707107	0.707107	0.707107	0.707107
	imidazole lactate	Amino Acid	Histidine Metabolism	15716	LC/MS Pos Early	100000263	2040	157.061	14403-45-3	440129	C05568	HMDB02320	627531	1.0419e+06	620594	1860188	730360	739958	751025	585888	634077	957289	1648835	388388	1790918	823014	1439693	476079	632502	963079	1104649	496744	379738	934994	579302	867998	974909	859465	1649709	617484	771688	385225	906450	618824	331216	715276	1011444	1.00014e+06	393619
	iminodiacetate (IDA)	Xenobiotics	Chemical	21025	LC/MS Pos Early	100000900	830	134.045	142-73-4	8897	C19911	HMDB11753	14133183	14249915	17011716	15393424	16118936	8903838	15848907	15653036	13137126	7189602	12804148	18598180	7446917	8424469	6438317	7822334	5295440	7.9558e+06	5938645	6845247	7985519	6702816	8881984	8.21758e+06	7546371	6293529	6747189	8464638	8157928	8437102	15588249	16209145	18329308	5755521	5826238	5591044	10811792
	indoleacetate	Amino Acid	Tryptophan Metabolism	27513	LC/MS Neg	100001034	2200	174.056	6505-45-9	802	C00954	HMDB00197	248130	880602	682897	226282	748389	581311	129883	296974	861398	470519	2311386	410363	331319	381185	288783	536176	773469	203063	307972	443723	453191	529792	191520	199991	949186	131512	296722	648607	230542	592596	563585	180785	924071	465800	349926	624922	547036
	indolelactate	Amino Acid	Tryptophan Metabolism	18349	LC/MS Neg	100000463	2286	204.067	832-97-3	92904	C02043	HMDB00671	749925	1476446	1297820	1301243	1057501	1342324	1352499	1312724	1088809	1341141	1001459	689297	1181996	1074708	1924122	554249	972879	831983	591283	965934	758188	1324981	679382	1017869	1177343	1.04626e+06	1903791	993678	597330	1008509	688026	639555	1147645	899273	1071654	1727948	1014596
	indolepropionate	Amino Acid	Tryptophan Metabolism	32405	LC/MS Neg	100001083	2795	188.072	830-96-6	3744		HMDB02302	146377	433607	83089	331209	677101	560792	114992	299743	533965	638470	349469	1163778	320146	312857	308106	257926	1899428	123165	440103	463797	985282	435826	560515	1062474	1023963	228329	1368656	397340	128719	1871525	182650	442979	952190	1004289	558003	1232652	347440
	inosine	Nucleotide	Purine Metabolism, (Hypo)Xanthine/Inosine containing	1123	LC/MS Neg	361	1602.1	267.073	58-63-9	6021	C00294	HMDB00195	45288	56584	34692	46269	41567	55360	0.256468	17432	43005	33089	39100	53094	0.256468	53486	16509	55442	55669	34622	35196	38140	45751	64232	16642	63373	41121	62626	87827	38654	0.256468	26342	0.256468	31304	49865	64093	92034	58751	59603
	inosine 5'-monophosphate (IMP)	Nucleotide	Purine Metabolism, (Hypo)Xanthine/Inosine containing	2133	LC/MS Pos Early	362	650	349.054	4691-65-0	8582	C00130	HMDB00175	1969906	3.55503e+06	3549945	3821884	2652941	3028703	2203683	2447855	3536505	3249715	2254238	3798611	2258094	2458946	3932704	10043872	2002297	4325691	3412940	2125624	1275471	3271939	1.91541e+06	2818080	1439121	3407481	6920616	1975720	1704085	1964262	2400558	2257341	1974193	2597525	7573941	2809861	2347044
	isobutyrylcarnitine (C4)	Amino Acid	Leucine, Isoleucine and Valine Metabolism	33441	LC/MS Pos Early	100001055	2810	232.154	25518-49-4	168379		HMDB00736	787207	560238	763007	378765	814084	734076	847640	444053	652958	1427150	747975	639679	786908	438019	843127	924899	1058503	855459	750797	1215664	431479	1530504	618210	250161	480752	434149	969065	546874	594270	440000	856371	606288	639284	909407	1378508	438639	560417
	isobutyrylglycine	Amino Acid	Leucine, Isoleucine and Valine Metabolism	35437	LC/MS Neg	100001590	1420	144.067	15926-18-8	10855600		HMDB00730	124307	80933	69819	110434	61276	112115	72376	88324	0.207112	90699	0.207112	86525	59533	116713	68959	106254	161085	44825	84285	92365	124413	59316	69236	57284	96350	90037	130928	0.207112	27597	127238	0.207112	118334	131065	0.207112	90356	121065	58270
	isoleucine	Amino Acid	Leucine, Isoleucine and Valine Metabolism	1125	LC/MS Pos Early	376	2800	132.102	73-32-5	6306	C00407	HMDB00172	97367200	113280944	126963368	128747680	134303648	124740416	106137480	117854336	127117136	201194064	117209720	131562872	115741376	154386032	133086024	140836736	106207632	96401608	96893752	102643112	156293584	112789632	128637376	110391912	158399472	100856816	119776112	92413504	126264976	120605696	135600368	111320040	156520544	109968624	145775152	137206976	112461744
	isoleucylalanine	Peptide	Dipeptide	40046	LC/MS Pos Early	100003163	2742	203.139	24787-73-3	5246009		HMDB28900	48813	156744	187987	79368	73720	73983	98756	112441	84922	53051	39949	0.23285	56644	250177	124513	318736	0.23285	88609	208244	125552	73429	122036	87803	0.23285	33536	0.23285	120932	76586	112224	70294	80915	165262	0.23285	46196	67705	81918	97504
	isoleucylglycine	Peptide	Dipeptide	40008	LC/MS Neg	100003169	1992	187.109	868-28-0	342532		HMDB28907	0.260286	82647	116286	82525	63508	41150	46236	108233	85567	93583	104981	43124	59689	124643	84807	291978	0.260286	71858	155479	149670	122371	120402	50859	51483	137084	73192	78739	75634	61933	77035	45217	102967	61125	54652	72595	76906	114675
	isoleucylleucine/leucylisoleucine	Peptide	Dipeptide	52322	LC/MS Pos Early	100008939	3242	245.186					0.264175	0.264175	165748	102340	0.264175	0.264175	112350	210264	165944	148484	0.264175	0.264175	0.264175	419915	149832	356202	0.264175	0.264175	246461	190338	164116	164379	88809	0.264175	77225	0.264175	228937	0.264175	242683	73133	0.264175	323273	61367	0.264175	0.264175	0.264175	189274
	isoleucylproline	Peptide	Dipeptide	35418	LC/MS Pos Early	100001135	2906	229.155		342734		HMDB11174	60101	79466	127080	140853	114789	221201	85800	111034	183726	165072	116640	97209	81858	111939	144440	193724	121990	132509	80405	139140	142078	218449	92633	94379	176026	145460	118246	129760	124097	99024	76462	104946	122115	101953	157079	147235	113638
	isoleucylserine	Peptide	Dipeptide	40012	LC/MS Pos Early	100003174	2630	219.134	6403-14-1	7021816		HMDB28916	157501	211796	195271	116337	0.285813	64628	183427	77014	228048	168757	74112	172973	89625	280753	152581	221169	145356	242969	149917	95330	77571	146117	155598	108170	180441	162255	153604	140900	179894	0.285813	123751	219373	153267	217563	150615	202336	150109
	isoursodeoxycholate	Lipid	Secondary Bile Acid Metabolism	57577	LC/MS Neg	100002488	4809	391.285	78919-26-3	127601	C17662	HMDB00686	504698	237585	1698241	131714	18105	183156	212543	53049	35759	245800	257934	298119	142838	1048757	55551	56865	309302	0.0406586	70694	98957	84886	568433	167667	506097	26920	228587	435965	509242	72096	189300	33161	238138	729207	432623	390059	181557	187895
	isovalerylcarnitine (C5)	Amino Acid	Leucine, Isoleucine and Valine Metabolism	34407	LC/MS Pos Early	100001393	3085	246.17	31023-24-2	6426851		HMDB00688	349577	414158	367876	351351	387246	486441	393700	448526	686419	705191	495214	455474	420102	323876	518309	573613	568091	481659	499130	341318	396810	518518	465350	330208	373827	297626	429207	415527	433036	429672	444008	301108	577336	474986	748442	358708	433238
	isovalerylglycine	Amino Acid	Leucine, Isoleucine and Valine Metabolism	35107	LC/MS Neg	100001452	1950	158.082	16284-60-9	546304		HMDB00678	61755	60604	56347	47046	39090	62224	65161	111302	0.349381	74114	81855	44685	78423	34757	54221	0.349381	110440	39984	35826	69711	89142	0.349381	68201	62705	84898	53575	92653	96910	41653	54860	48656	69375	139520	85719	71580	93066	61724
	kynurenate	Amino Acid	Tryptophan Metabolism	1417	LC/MS Neg	98	2224	188.035	492-27-3	3845	C01717	HMDB00715	129600	174659	163242	115288	204084	249207	118190	205195	433421	182489	160927	115467	84990	118225	110768	97872	236097	102623	123790	230355	149671	125742	86676	150668	326841	143796	144726	160588	140385	160842	112296	115960	123072	160133	182141	291260	169651
	kynurenine	Amino Acid	Tryptophan Metabolism	15140	LC/MS Pos Early	100000265	2739	209.092	2922-83-0	161166	C00328	HMDB00684	1510684	2287215	3006056	1983555	2741528	2226429	3507818	3006718	1985018	3220053	2027031	1611092	2135556	2234982	2506425	1668942	1752040	1672211	1710325	1990345	2198378	1357761	2290492	2166206	2238265	1525697	2242552	1761257	2111263	2452425	3995780	2102234	2791434	2005609	2254038	3113119	1658023
	lactate	Carbohydrate	Glycolysis, Gluconeogenesis, and Pyruvate Metabolism	527	LC/MS Polar	482	1468.8	89.0244	79-33-4	612	C00186	HMDB00190	88315472	88870040	78003104	88372320	77262080	84364640	101591008	144495136	113564408	114075784	91316224	104461272	100412224	138352688	66187864	132776016	70727752	91609632	127264552	67882192	132146880	178568640	97324192	116098976	89633880	207609072	120520192	137216704	68721592	94078552	69042608	71285384	106218728	115840160	165285568	115209872	90438992
	lactose	Carbohydrate	Disaccharides and Oligosaccharides	567	LC/MS Polar	393	3500	387.114	5965-66-2	84571	C00243	HMDB00186	141799	170703	293978	165211	130619	904389	163371	229955	171208	332271	217198	236766	156578	153880	194561	464100	159415	182253	218121	176168	121077	309502	173042	212873	172761	271497	225545	186373	168317	309966	212311	206144	2164491	196172	196874	157684	205309
	laurylcarnitine (C12)	Lipid	Fatty Acid Metabolism(Acyl Carnitine)	34534	LC/MS Pos Late	100001392	1235	344.28	25518-54-1	10427569		HMDB02250	1594662	1.86123e+06	1848071	1076239	1467914	1192703	889783	605142	813063	1486866	1589249	1195578	1264621	1567012	880447	1018148	1720430	1881504	807304	2045628	1320042	2222680	445225	1129559	1132767	2040782	841406	2219052	1393736	2675015	1654214	1606528	773283	1905979	1546938	1980471	1446560
	leucine	Amino Acid	Leucine, Isoleucine and Valine Metabolism	60	LC/MS Pos Early	397	2864	132.102	61-90-5	5246661			145026688	173798496	175534624	179252304	161639296	185971184	141685232	143342064	187443088	232978528	142271232	156653600	163610192	179212464	199822336	220239920	185929760	153657264	154032768	148514896	196632928	177738848	161069872	136124928	226677296	161423376	162925552	153833776	165256224	163563600	188677776	165620128	188348464	132937440	213079744	163731792	174801136
	leucylglutamate	Peptide	Dipeptide	40021	LC/MS Pos Early	100003184	2711	261.144	16364-31-1	5259590			0.222597	83469	99619	51568	37465	53167	59038	107148	51504	61221	33076	24757	41060	173786	77845	234551	51434	46059	159749	144814	63790	107289	79394	33619	43201	57371	117012	68029	89916	29957	51595	146174	0.222597	40226	63642	56526	92099
	leucylglycine	Peptide	Dipeptide	40045	LC/MS Pos Early	100003185	2778	189.123	686-50-0	79070		HMDB28929	0.310208	84107	137398	51865	55499	40023	64887	73736	76165	100195	35823	43983	45274	146289	83897	180646	36343	38735	101873	106719	60309	85973	55436	28466	45178	46780	66613	74187	70044	52723	54889	96790	35886	61464	79742	90947	42923
	leucylphenylalanine/isoleucylphenylalanine	Peptide	Dipeptide	52415	LC/MS Neg	100008951	4073	277.156					0.289914	76212	82003	62588	44906	61730	28243	33340	64701	31718	33974	0.289914	0.289914	145851	39571	213020	45549	0.289914	163787	68926	0.289914	114162	0.289914	0.289914	0.289914	27393	72523	99255	44131	54989	0.289914	162386	0.289914	0.289914	31549	28500	72543
	leucylproline	Peptide	Dipeptide	35663	LC/MS Pos Early	100001574	2971	229.155	87178-63-0	80817		HMDB11175	50226	109368	230654	235670	181180	263900	149079	173725	354997	323233	209462	176091	128246	105393	238210	335547	201315	247164	132354	220266	226507	271434	148229	156595	308699	239654	220772	226001	172915	153510	83576	182909	212319	166480	253763	254050	248649
	leucylthreonine	Peptide	Dipeptide	42969	LC/MS Neg	100003191	2260	231.135		10353878		HMDB28939	0.194101	0.194101	37864	0.194101	0.194101	42893	12806	21429	0.194101	0.194101	0.194101	0.194101	0.194101	72335	26303	56927	0.194101	10660	32743	61494	0.194101	38829	17747	0.194101	28109	0.194101	66570	61302	23800	35065	0.194101	56687	0.194101	0.194101	0.194101	40831	59234
	lignoceroylcarnitine (C24)*	Lipid	Fatty Acid Metabolism(Acyl Carnitine)	57515	LC/MS Pos Late	100015834	1603	512.467					582810	867166	476690	592239	567893	704452	366446	355277	524109	568485	376398	694043	637243	704911	397843	620669	772885	685029	693981	483368	564221	906331	675157	553523	645023	435597	388620	781132	600292	1106875	775904	562333	610698	734277	552467	702399	985029
	linolenoylcarnitine (C18:3)*	Lipid	Fatty Acid Metabolism(Acyl Carnitine)	57511	LC/MS Pos Late	100015831	1310	422.326					706672	561090	394981	667731	1066765	716898	401067	1389650	1372573	738526	688127	1050217	1592101	746426	739083	700290	957218	1143809	413137	949332	1334850	692562	2157281	886596	849909	534429	629652	879347	1438571	1767241	1189782	1.04419e+06	593518	554272	2197855	1498026	534802
	linoleoyl ethanolamide	Lipid	Endocannabinoid	52608	LC/MS Neg	100006726	6150	322.275	68171-52-8	5283446		HMDB12252	0.239426	32481	0.239426	0.239426	51458	64483	0.239426	0.239426	57762	0.239426	0.239426	0.239426	0.239426	64358	0.239426	36670	0.239426	111704	30566	22984	31243	27304	0.239426	34529	68130	0.239426	32799	65964	39256	25812	0.239426	0.239426	0.239426	0.239426	83343	25446	0.239426
	linoleoylcarnitine (C18:2)*	Lipid	Fatty Acid Metabolism(Acyl Carnitine)	46223	LC/MS Pos Late	100003151	1430	424.342	36816-10-1	6450015		HMDB06469	14288278	18180596	16598024	15782725	26328820	19606692	14365736	23260732	29896652	23347600	19287102	27213094	27124704	18040308	19632128	20580260	19480682	29822558	12651210	16493685	30609124	21860130	35559132	17676212	19372346	15444245	14671257	25684492	31106398	30238806	39411012	29873326	14035830	18986772	39990168	27649242	20103176
	linoleoylcholine*	Lipid	Fatty Acid Metabolism (Acyl Choline)	57463	LC/MS Pos Late	100015760	1388	366.337					137764	65780	81752	112762	105440	136907	73328	47519	323264	56269	50408	0.271246	0.271246	221275	0.271246	69163	0.271246	0.271246	0.271246	68379	0.271246	0.271246	44159	55922	0.271246	152640	92005	271814	267088	0.271246	0.271246	0.271246	0.271246	0.271246	100955	286973	0.271246
	lysine	Amino Acid	Lysine Metabolism	1301	LC/MS Pos Early	407	2850	147.113	56-87-1	5962	C00047	HMDB00182	127019312	109145416	167276272	119692760	132767408	109127224	117707408	130195976	108933536	140405872	116471024	114486672	116038016	150276896	145072144	168745232	113304448	106772656	127857776	112454392	122635720	124006736	99844064	95534384	136819760	120730384	162676928	116793216	150691008	95955528	114828368	153978416	130845728	138610368	131346400	127454472	96404896
	malate	Energy	TCA Cycle	1303	LC/MS Neg	409	615.6	133.014	6915-15-7	525	C00149	HMDB00156	28712616	38627544	27691888	30606326	31621764	33426302	22043950	32327622	26864228	38744652	28666952	32527310	25459812	29149176	23622138	34096812	27339624	35094028	35044076	27762748	33421094	41454632	29779700	34902044	32832470	35581888	30228748	28622590	31256042	29678900	37652772	33674656	32179674	26441320	34837624	36546944	32278290
	malonate	Lipid	Fatty Acid Synthesis	15872	LC/MS Polar	818	3447	103.004	141-82-2;26522-22-85-0	867	C00383	HMDB00691	3805420	5580748	6941329	3558401	5838383	3647783	4502996	3746652	4581712	4387626	5376447	3570561	5582421	4383663	4416163	3453552	4330831	4200892	3538125	4433077	3581569	6639285	4113045	4920618	4525072	5505898	3844015	4835348	3698136	5528907	4422517	5353370	4193861	6396361	2874247	4099640	4140362
	malonylcarnitine	Lipid	Fatty Acid Synthesis	37059	LC/MS Pos Early	100001526	2086	248.113	853728-01-5	22833583		HMDB02095	46383	41991	0.371302	29963	58809	57153	45808	29867	43173	72092	52016	36521	24892	39351	35435	49630	36246	58362	52290	40514	39794	55429	43560	29011	42448	30639	26613	48262	47146	54396	75055	45980	0.371302	38289	79394	73260	29368
	maltose	Carbohydrate	Glycogen Metabolism	15586	LC/MS Polar	913	3329.4	387.114	6363-53-7	10991489	C00208	HMDB00163	1127683	1456144	2071868	1898708	1673776	1423953	1451543	763303	1290017	1310785	982617	754611	1437897	2.01785e+06	1.50594e+06	2880225	1889017	1241211	958358	1582859	1737612	1749685	863626	867011	1598270	2082170	1198233	2366212	1340151	2271000	1290792	1121569	1307712	1877482	1790544	2149037	1639541
	maltotriose	Carbohydrate	Glycogen Metabolism	44688	LC/MS Neg	100000276	812	503.162	1109-28-0	439586	C01835	HMDB01262	748229	1.44452e+06	1465884	1.22738e+06	1.49552e+06	1.1039e+06	838110	488698	1.04656e+06	1.62897e+06	859888	1.07067e+06	849478	2156871	819204	1.81761e+06	1.26844e+06	638585	853966	1.226e+06	1688017	1.25145e+06	529627	790987	1.58425e+06	2.21348e+06	1.35388e+06	1.58891e+06	916139	2309218	613172	1.59843e+06	1.50406e+06	1.0617e+06	1.24571e+06	1.81518e+06	1.44235e+06
	mannitol/sorbitol	Carbohydrate	Fructose, Mannose and Galactose Metabolism	46142	LC/MS Polar	100001740	2320	181.072		5780	C00794	HMDB00247	1.93052e+06	2365619	1979393	1.65093e+06	2343433	2778036	2.02498e+06	1.76356e+06	4975484	2.81531e+06	2.51904e+06	2.66915e+06	3405981	1.10668e+06	3.02845e+06	3.31796e+06	2.52314e+06	3.01479e+06	2.96059e+06	3.74381e+06	3.28337e+06	3.81354e+06	2515253	1886777	2.17146e+06	4.98774e+06	1.73731e+06	23960510	3.35424e+06	2089618	2.51048e+06	3738011	3.44571e+06	2616918	1.74546e+06	3.12166e+06	3.82053e+06
	mannose	Carbohydrate	Fructose, Mannose and Galactose Metabolism	48153	LC/MS Polar	803	2200	225.062	3458-28-4	18950	C00159	HMDB00169	9776159	12809481	19050108	13034921	13083151	21932310	18935564	9508500	12271473	21663910	11836534	14316874	14964101	17324508	25064678	21577140	11897382	13076228	15385840	14199998	12443877	13230816	13490054	13817721	17419436	16504226	8.22037e+06	12838039	12840097	13710083	12310017	12147749	9130194	10865311	12135346	13574311	15165549
	margaroylcarnitine (C17)*	Lipid	Fatty Acid Metabolism(Acyl Carnitine)	57512	LC/MS Pos Late	100004054	1424	414.358	106182-29-0			HMDB06210	923961	1098585	1669470	1028870	1.56223e+06	1502055	1320767	1.75179e+06	1301952	2337169	1546851	1490724	1465217	1101838	1301155	1322790	1.79006e+06	1478369	1027569	1542161	2127105	1317777	1.91393e+06	1122085	1324834	1732860	1608140	1537866	1603859	1.9163e+06	2740000	1831072	1609158	1204095	1265456	1478157	855848
	methionine	Amino Acid	Methionine, Cysteine, SAM and Taurine Metabolism	1302	LC/MS Pos Early	415	2526	150.058	63-68-3	6137	C00073	HMDB00696	61593260	73003752	68380576	78576592	71681536	70825832	67185280	70731288	63222520	68419696	65862256	67295536	77171424	76687888	70897632	70394992	60844404	62969348	63561612	61438052	79592368	56425824	67151416	55102016	72887152	66184352	56887120	64575536	59350064	66268240	64475756	68969344	74605248	60076240	80928360	74484360	70914368
	methionine sulfone	Amino Acid	Methionine, Cysteine, SAM and Taurine Metabolism	44878	LC/MS Pos Early	100004635	1250	182.048	820-10-0	69961			177521	247827	448331	343670	244277	367777	465317	302613	346109	427185	755529	142376	454062	156271	546110	294398	329215	320105	564291	878222	404103	232879	187425	475490	459820	196620	381401	262767	246812	222119	422309	318940	498497	476599	517861	1157081	726462
	methionine sulfoxide	Amino Acid	Methionine, Cysteine, SAM and Taurine Metabolism	18374	LC/MS Pos Early	100000039	1272	166.053	3226-65-1	158980	C02989	HMDB02005	1655740	2302672	1771782	2183146	1665946	2214162	1827353	1918549	1642158	1954723	1536583	1704873	2264675	1633411	2078009	2837573	1846660	1939490	1851967	1808710	2858132	1682474	2285142	1698670	2203138	1916839	2.00391e+06	1487346	1863105	1884685	2.02381e+06	1837774	2266633	1944534	2341273	2139840	1878995
	methyl glucopyranoside (alpha + beta)	Xenobiotics	Food Component/Plant	46144	LC/MS Neg	100005864	1070	193.072					152571	217124	0.126784	0.126784	46505	0.126784	134572	29468	0.126784	16344	98499	0.126784	39063	57302	104173	116160	225969	0.126784	98585	77816	59051	91172	174896	26117	225592	62948	188721	125384	0.126784	61709	0.126784	115770	44516	93989	61421	99720	321219
	methyl-4-hydroxybenzoate sulfate	Xenobiotics	Benzoate Metabolism	48429	LC/MS Neg	100006116	2873	230.997					46173	1350880	254222	302984	22172	158286	18445	905652	120141	2837406	965556	860634	1145284	28219	820261	789556	3537850	624182	147402	258122	65790	117890	62017	2396230	0.0464569	152416	1179575	5905018	0.0464569	352170	33761	897943	2695311	79881	57263	403114	92006
	methylmalonate (MMA)	Lipid	Fatty Acid Metabolism (also BCAA Metabolism)	1496	LC/MS Polar	418	3078.4	117.019	516-05-2	487	C02170	HMDB00202	762884	808368	900157	862465	902366	652217	824277	1.03882e+06	853084	1834737	711613	694981	1573703	624296	1606950	846191	770227	717337	1969662	1302836	1010135	938978	672346	998776	947763	988557	946128	1443605	644973	1644436	789689	804413	1128144	1536135	988694	1377664	859203
	methylphosphate	Nucleotide	Purine and Pyrimidine Metabolism	37070	LC/MS Pos Early	100001805	544	113	7023-27-0	13130		HMDB61711	154689	212210	159285	224901	266372	286834	255476	306131	279938	259483	245514	311035	172739	177147	184263	242293	211389	198408	309709	296166	342142	332227	371865	290714	291872	306339	381355	205418	194090	238270	216844	255843	226285	276777	322888	317924	335047
	methylsuccinate	Amino Acid	Leucine, Isoleucine and Valine Metabolism	15745	LC/MS Polar	2051	2800	131.035	498-21-5	10349		HMDB01844	847865	270204	584352	244619	444207	451842	426202	272233	511987	328292	399950	345888	421935	480004	518290	345166	355293	456732	318071	392326	192421	401594	291226	1047693	253310	361564	321147	440127	186986	333165	316152	434228	308973	596020	247090	560369	385782
	myo-inositol	Lipid	Inositol Metabolism	1124	LC/MS Polar	363	3506.3	225.062	87-89-8	892	C00137	HMDB00211	6276526	7338760	7.941e+06	5199830	7860541	6317124	7.91726e+06	7449855	7019009	10681447	6509048	5327838	7406552	6481115	8439480	8776978	7412807	7.28413e+06	7044176	7618459	4841467	8008874	6780098	6232853	6033222	9073119	5096362	6803643	6799974	6907699	6063836	8.20466e+06	5468116	7114872	6782173	8198749	6639946
	myristoleoylcarnitine (C14:1)*	Lipid	Fatty Acid Metabolism(Acyl Carnitine)	48182	LC/MS Pos Late	100006051	1316	370.295	889848-55-9	90659872			2528268	2451272	2991253	1011804	2498304	1802160	1254857	931460	973143	1442637	2064344	1851812	1560527	3003634	1605106	2111678	2473345	2959119	1936881	2454638	952603	2778080	758587	1543004	1581278	2433663	1277944	2995663	2390748	2816994	2307225	2128146	706670	1911791	1865425	1747094	2226497
	myristoylcarnitine (C14)	Lipid	Fatty Acid Metabolism(Acyl Carnitine)	33952	LC/MS Pos Late	100001270	1350	372.311	18822-89-4	6426854		HMDB05066	1649353	1674275	1613681	1.44739e+06	2319971	2288626	2511609	2932395	1615458	3162938	3288089	2035540	3801113	1477851	1.91728e+06	2442934	2555374	2323363	1536336	3685114	3.82779e+06	2629394	1.45331e+06	2457352	1754920	3.17311e+06	2214466	3.64235e+06	3183149	7598201	4074467	2862632	3871775	1240626	2770221	3413670	2418500
	N,O-didesmethylvenlafaxine glucuronide	Xenobiotics	Drug - Psychoactive	52358	LC/MS Neg	100006001	2639	424.198	1021933-99-2			HMDB61167	0.707107	0.707107	0.707107	0.707107	0.707107	0.707107	0.707107	0.707107	0.707107	0.707107	0.707107	0.707107	0.707107	0.707107	0.707107	0.707107	0.707107	0.707107	0.707107	0.707107	0.707107	0.707107	0.707107	0.707107	0.707107	0.707107	0.707107	0.707107	0.707107	0.707107	0.707107	0.707107	0.707107	0.707107	0.707107	0.707107	0.707107
	N-acetyl-2-aminooctanoate*	Lipid	Fatty Acid, Amino	62059	LC/MS Neg	100020204	3943	200.129		95555		HMDB59745	58893	65171	23744	30357	116107	96436	0.180666	25342	110863	111292	30907	64057	22814	44150	53195	65548	174952	40013	88049	160515	157269	108200	90181	26669	78365	105016	57268	95769	22871	35089	0.180666	88426	37718	116150	218701	86059	198314
	N-acetyl-isoputreanine*	Amino Acid	Polyamine Metabolism	62309	LC/MS Pos Early	100020487	2305	203.139					3113250	4427967	1.96317e+06	1530523	3.66758e+06	1.78599e+06	4117288	3.15301e+06	2607975	3083590	2238874	3937796	3403562	3217448	2873270	3.10399e+06	3.71968e+06	3562107	2532905	3254365	2805654	3.68014e+06	2957137	2599834	2905514	4909709	2632743	2875603	4.04816e+06	2363718	3.64102e+06	4402215	1480015	5202312	2711074	3.7667e+06	4056569
	N-acetylalanine	Amino Acid	Alanine and Aspartate Metabolism	1585	LC/MS Polar	1110	1564.8	130.051	97-69-8	88064	C02847	HMDB00766	3.23608e+06	3961553	6099042	3777813	4340953	5815964	4.18151e+06	5.17834e+06	3949954	5.55715e+06	4312296	3408555	5289527	4369625	5691457	6327567	4454542	4627812	4159314	5473952	3810292	5802199	4041506	4859786	4218154	4971588	3158993	4622233	4945122	4843082	4245705	4157745	4480435	4129831	4172267	4824440	5297755
	N-acetylalliin	Xenobiotics	Food Component/Plant	45404	LC/MS Neg	100005367	1467	218.049					0.146583	0.146583	14738	0.146583	77755	0.146583	0.146583	0.146583	16638	0.146583	0.146583	0.146583	0.146583	0.146583	0.146583	0.146583	60732	0.146583	11952	57656	99155	71919	0.146583	0.146583	39010	0.146583	0.146583	0.146583	0.146583	1453362	0.146583	55928	0.146583	0.146583	109173	100529	36889
	N-acetylarginine	Amino Acid	Urea cycle; Arginine and Proline Metabolism	33953	LC/MS Pos Early	100001266	2245	217.13	155-84-0	67427	C02562	HMDB04620	104109	122554	101753	111766	303865	84390	81238	85947	80554	223901	52152	93913	119308	131469	169656	64560	117374	82316	80132	206245	102912	134542	159053	72050	75340	86290	212175	81868	101612	110183	63088	248335	92029	143378	150780	87001	78228
	N-acetylasparagine	Amino Acid	Alanine and Aspartate Metabolism	33942	LC/MS Polar	100001257	2250	173.057	4033-40-3	99715		HMDB06028	201955	290619	248498	298212	340924	387055	226153	377269	315857	406495	321455	476320	311297	344400	287125	329782	307675	354915	398222	410168	376189	256686	427459	245631	262361	353293	303703	366791	354758	335529	331820	285917	339077	309532	425849	351784	470014
	N-acetylaspartate (NAA)	Amino Acid	Alanine and Aspartate Metabolism	22185	LC/MS Polar	100000787	3143	174.041	997-55-7;997-55-7	65065	C01042	HMDB00812	5527526	5921701	6708235	4747580	6469665	3233031	7.38756e+06	6919314	6584230	4.06883e+06	2961206	7.20521e+06	2868117	3.65026e+06	2405682	3423654	2871650	3527074	2745597	4196946	2403886	3874497	3013308	3199140	2606334	3009829	2.0788e+06	4759028	2526763	3231304	6310483	7550347	7094224	3488192	2602662	3189559	4298957
	N-acetylcarnosine	Amino Acid	Histidine Metabolism	43488	LC/MS Neg	100004046	1235	267.11	56353-15-2	9903482		HMDB12881	0.125582	118297	118257	104746	104954	135862	39463	20718	178068	170030	216808	39791	68913	112507	165411	72390	81688	0.125582	113152	140266	35999	84416	50357	145947	129205	156788	78999	0.125582	73048	97501	0.125582	143655	186943	95943	139136	134428	182581
	N-acetylglucosamine/N-acetylgalactosamine	Carbohydrate	Aminosugar Metabolism	46539	LC/MS Pos Early	100006435	715	222.097		24139		HMDB00215	1128202	1165354	1565107	1440825	1226466	1354254	1412870	1911430	1202463	1991859	2134542	1129586	1218595	837079	1488961	1135728	961682	1437890	1.64377e+06	738218	1155160	1664428	1528393	1.9385e+06	1662811	1462319	1658592	1184870	1.45153e+06	1700649	1842822	2289594	988881	1677643	1163918	1089025	1255962
	N-acetylglucosaminylasparagine	Carbohydrate	Aminosugar Metabolism	48149	LC/MS Pos Early	1215	1212	336.14	2776-93-4	123826	C04540	HMDB00489	444876	500767	410339	440308	507624	458955	499894	561985	487325	541832	495206	427219	349111	295556	489375	545251	416968	529613	421892	479717	473195	569804	576669	517135	554393	493022	470219	345397	514182	427982	472757	564805	377293	486903	526699	486175	507709
	N-acetylglutamate	Amino Acid	Glutamate Metabolism	15720	LC/MS Polar	100000282	3106	188.056	5817-08-03	70914	C00624	HMDB01138	241881	811930	419633	487366	574060	584298	332135	571657	307716	751081	254268	551725	434817	658029	375780	592350	387386	552919	500760	569846	459865	657407	416631	350568	485380	366351	342490	487950	530264	504780	836563	340716	574598	318291	440391	447051	548953
	N-acetylglutamine	Amino Acid	Glutamate Metabolism	33943	LC/MS Polar	100001253	2140	187.072	2490-97-3	182230	C02716	HMDB06029	101281	106760	97252	145407	224474	132194	64942	138560	80304	202173	59423	149226	98734	112756	95322	90874	110819	135136	121026	143752	93416	107244	150649	94472	80376	151386	147034	73269	134231	104108	126743	151339	69210	83228	197238	98704	169279
	N-acetylglycine	Amino Acid	Glycine, Serine and Threonine Metabolism	27710	LC/MS Pos Early	100001006	826	118.05	543-24-8	10972		HMDB00532	1299760	897827	1150240	346089	481519	1873928	459839	876019	443764	492571	472109	537386	361661	597089	564623	389619	1.94729e+06	1147127	914214	2.00193e+06	318203	325921	591836	1878708	533557	539414	256685	2.0759e+06	1325055	890025	1117011	2456455	1437336	771811	638378	606085	621652
	N-acetylhistidine	Amino Acid	Histidine Metabolism	33946	LC/MS Pos Early	100001293	2065	198.087	39145-52-3	75619	C02997	HMDB32055	30306	46738	0.273792	18367	67729	49865	48854	0.273792	34776	60589	41504	43152	32853	51821	56823	35389	40814	41889	0.273792	34725	27218	0.273792	30340	26407	25063	61580	66411	0.273792	44089	62741	38800	170894	62441	47432	50302	49645	0.273792
	N-acetylleucine	Amino Acid	Leucine, Isoleucine and Valine Metabolism	1587	LC/MS Neg	1082	2400	172.098	1188-21-2	70912	C02710	HMDB11756	0.25074	21785	13255	37405	53463	0.25074	0.25074	0.25074	0.25074	43903	0.25074	0.25074	0.25074	24913	0.25074	0.25074	50222	0.25074	0.25074	34784	0.25074	0.25074	0.25074	29314	54358	39743	28811	0.25074	0.25074	37632	0.25074	32265	36409	36655	44014	21638	0.25074
	N-acetylmethionine	Amino Acid	Methionine, Cysteine, SAM and Taurine Metabolism	1589	LC/MS Neg	1083	1787	190.054	65-82-7	448580	C02712	HMDB11745	1191642	1462468	1183448	1581054	1.73323e+06	2737869	992836	745126	2291737	1748461	2586223	1155552	852718	1115582	1299399	2981864	2658821	1035402	772214	2397965	1806578	2567622	658681	1797434	2603169	1639463	1449930	2331885	773751	1608645	800636	1504923	1300867	1818252	1667023	2206244	2616127
	N-acetylneuraminate	Carbohydrate	Aminosugar Metabolism	32377	LC/MS Pos Early	1162	660	310.113	131-48-6	439197	C00270	HMDB00230	538706	477001	461522	676535	616272	550545	517390	540945	643195	736653	485528	375547	445238	524832	819650	778124	409579	636493	537832	2193710	495210	840081	667597	538344	593411	538891	422492	512218	794490	738842	594903	512179	713656	575157	625062	555921	464359
	N-acetylphenylalanine	Amino Acid	Phenylalanine Metabolism	33950	LC/MS Neg	100001256	2597	206.082	2018-61-3	74839	C03519	HMDB00512	33425	26407	31979	42769	56907	71007	25492	0.197141	60733	87989	48192	58420	20067	56034	29732	93466	57490	15766	51084	113734	59618	85723	31122	41303	101128	65383	65030	61801	22322	71163	17116	58479	35028	41649	78281	59037	59257
	N-acetylputrescine	Amino Acid	Polyamine Metabolism	37496	LC/MS Pos Early	192	2230	131.118	18233-70-0	122356	C02714	HMDB02064	41348	51558	90640	70252	78118	59232	60201	96275	39316	49512	70543	65580	78718	64895	99024	67268	0.272024	42976	70076	48187	43657	23829	55643	67043	50501	59408	93652	56151	82492	37084	48421	42382	39349	31299	109090	92079	66849
	N-acetylserine	Amino Acid	Glycine, Serine and Threonine Metabolism	37076	LC/MS Polar	100001851	2000	146.046	97-14-3	65249		HMDB02931	5940760	6505371	8406165	7086277	7470412	11017560	7308776	7688467	6497105	9069709	6547952	6412369	7.74211e+06	6515348	9929313	9690971	7245490	8428727	8663732	8433717	6642186	8742841	5599120	8908707	6140996	7.85442e+06	6253818	8927354	8096042	8.09499e+06	7.76056e+06	7085187	7.7913e+06	5073873	7499448	8.06278e+06	7521545
	N-acetyltaurine	Amino Acid	Methionine, Cysteine, SAM and Taurine Metabolism	48187	LC/MS Neg	100005466	800	166.018		159864			34980	68385	133051	46653	68948	132314	53035	113989	119767	102859	113553	53424	99938	81254	47068	208678	154585	101428	127296	97951	153043	312245	78009	135289	278268	93284	136372	110393	98269	128716	64243	93218	97707	221454	109296	115952	118277
	N-acetylthreonine	Amino Acid	Glycine, Serine and Threonine Metabolism	33939	LC/MS Neg	100001274	821.6	160.062	17093-74-2	152204			1006375	1205314	1552513	1062136	1105430	1086597	712694	930470	1368554	1210271	1780322	883381	999363	967456	880364	1076466	2484780	969621	1680663	1409319	1495834	1685656	980756	1.7071e+06	1.74048e+06	1356798	1170638	1018781	1.45478e+06	1499220	1.04634e+06	1651111	1.3396e+06	1337591	1016526	1199609	1631071
	N-acetylvaline	Amino Acid	Leucine, Isoleucine and Valine Metabolism	1591	LC/MS Neg	1084	1704	158.082	96-81-1	66789		HMDB11757	58910	99355	63906	74493	80931	0.342098	52984	44305	129632	89446	0.342098	78150	63029	77830	73993	135727	152040	47062	120546	0.342098	101989	120104	0.342098	104514	111975	68140	81102	85987	52676	85142	55853	77993	86001	129738	98006	85714	0.342098
	N-alpha-acetylornithine	Amino Acid	Urea cycle; Arginine and Proline Metabolism	32984	LC/MS Pos Early	100000285	2000	175.108	6205-08-09	439232	C00437	HMDB03357	50593	49192	28601	21814	48389	0.3363	20022	33977	31231	22833	0.3363	40060	28179	43468	0.3363	31714	41054	46998	56418	55331	42327	40684	41862	28156	0.3363	0.3363	51044	42498	0.3363	28770	51103	53387	0.3363	41379	48605	40975	41130
	N-carbamoylaspartate	Nucleotide	Pyrimidine Metabolism, Orotate containing	1594	LC/MS Polar	1108	3800	175.036	923-37-5	93072	C00438	HMDB00828	4189274	6.44686e+06	4665652	5483529	7971471	11431908	4913511	6.28481e+06	5522203	17621488	4.12708e+06	6.36641e+06	7.04457e+06	5218948	4973819	6.56664e+06	3.6854e+06	6.27663e+06	8669372	4406733	2417254	4808456	3.54306e+06	7059451	4274811	6440245	5686430	4162075	3016288	5512139	9147453	6.9233e+06	7506616	3642644	8165180	5587256	4456937
	N-delta-acetylornithine	Amino Acid	Urea cycle; Arginine and Proline Metabolism	43249	LC/MS Neg	100004523	858	173.093		9920500			287910	493586	211663	178865	180016	283835	323721	262640	636223	172957	913512	96174	432116	131087	186784	155196	501216	243061	1242148	281954	639901	431665	184238	754528	851378	298392	320407	474429	271959	437651	284293	225389	533178	781079	314943	464900	611546
	N-formylanthranilic acid	Amino Acid	Tryptophan Metabolism	43549	LC/MS Neg	100004561	2150	164.035	3342-77-6	101399	C05653	HMDB04089	0.214819	122765	43353	110206	81684	186538	82977	79586	178907	170070	97530	156959	86235	84860	64059	0.214819	169643	53051	128128	164813	141398	156564	126724	93619	188636	107692	182732	128707	68950	97559	94882	146537	241271	189425	184100	149430	137648
	N-formylmethionine	Amino Acid	Methionine, Cysteine, SAM and Taurine Metabolism	2829	LC/MS Neg	194	1543.8	176.039	4289-98-9	439750	C03145	HMDB01015	413799	516407	425239	468124	621318	799133	362654	381225	641477	402409	752112	343507	425786	432345	443534	711991	445112	248249	531272	535861	479751	845200	293574	518686	761023	453725	331447	850623	329465	499092	398681	451360	540852	678361	531076	715274	533144
	N-formylphenylalanine	Amino Acid	Tyrosine Metabolism	48433	LC/MS Neg	100006056	2360	192.067	13200-85-6	759256			159719	131190	49128	110040	103640	161661	0.117804	69262	177256	105391	148557	114627	32237	109452	42465	307975	204281	0.117804	127855	108744	152315	115294	50526	102493	202019	108297	110916	0.117804	26845	144718	56623	124553	95140	136604	131561	161208	214883
	N-methylpipecolate	Xenobiotics	Bacterial/Fungal	47101	LC/MS Pos Early	100005383	1932	144.102	41447-17-0	11286529			50193	131153	185794	70300	32378	0.282913	397042	90635	100457	0.282913	0.282913	68560	188739	38878	261177	0.282913	181868	70422	74167	0.282913	51316	0.282913	37020	0.282913	69267	107069	161804	0.282913	159117	71314	63308	0.282913	0.282913	229497	48223	308657	139321
	N-methylproline	Amino Acid	Urea cycle; Arginine and Proline Metabolism	37431	LC/MS Pos Early	100001956	1335	130.086	475-11-6	557			799394	963056	292462	248075	1349828	485082	6.49232e+06	716787	341527	402957	1.01571e+06	1348898	2136063	1449582	589089	10872193	3.12205e+06	327670	802668	597800	770850	593172	9145134	349596	657987	510577	239545	9233730	677069	583636	366703	3590671	1200002	707367	578860	455237	2048977
	N-oleoylserine	Lipid	Endocannabinoid	57664	LC/MS Neg	100015641	5600	368.281					0.427941	48048	21860	0.427941	47462	46346	0.427941	20359	0.427941	0.427941	0.427941	29986	27815	0.427941	0.427941	0.427941	0.427941	24297	72267	35010	0.427941	0.427941	0.427941	21982	0.427941	0.427941	32643	0.427941	29731	39336	0.427941	29197	33476	0.427941	0.427941	0.427941	42532
	N-oleoyltaurine	Lipid	Endocannabinoid	39732	LC/MS Neg	100003119	5610	388.253	52514-04-2	6437033			74105	79883	101208	36382	114194	78334	0.222173	31542	34645	58782	41973	42862	33226	126292	0.222173	144594	60346	60828	161953	74683	24548	156365	21075	73698	70070	121903	0.222173	75495	87892	74250	37183	58740	0.222173	0.222173	53948	39700	89602
	N-oxalyl glycine (NOG)	Xenobiotics	Food Component/Plant	57776	LC/MS Polar	100015923	3292	146.009		3080614			330611	148844	278450	117760	165970	131345	219282	328296	194050	59236	138696	147355	120441	117583	95063	72786	215161	78127	89368	260204	109618	128049	170114	101162	90779	106652	85473	158968	128094	110291	204265	538102	292534	176513	104095	107875	186887
	N-palmitoylglycine	Lipid	Fatty Acid Metabolism(Acyl Glycine)	42092	LC/MS Neg	100003686	5580	312.254	2441-41-0	151008		HMDB13034	68326	74033	103139	69837	83086	79114	27127	51663	37651	63261	57596	96377	55581	68613	26129	67636	104259	100465	115913	100529	73353	77108	47529	80156	101484	76646	59617	75962	123644	113483	89749	81829	88402	66777	102648	79374	95236
	N-palmitoylserine	Lipid	Endocannabinoid	57659	LC/MS Neg	100015640	5557	342.265	58725-46-5;474943-14-1	6453686			65492	65499	0.462448	0.462448	98974	108039	0.462448	72090	70125	73317	67806	84522	62856	91156	55501	63510	82007	0.462448	131964	89287	62870	0.462448	71958	72934	103987	83916	103682	101312	115906	71610	0.462448	108573	121577	0.462448	90626	76586	75586
	N-stearoyltaurine	Lipid	Endocannabinoid	39730	LC/MS Neg	100003240	5782	390.268	63155-80-6	168274			32524	84606	123958	37150	68277	56884	39094	0.279802	51277	96901	0.279802	36093	0.279802	61239	0.279802	188151	70089	69812	38926	81406	115002	95682	27659	61005	103807	115143	0.279802	97849	70221	88185	0.279802	52489	50535	33174	81839	65164	74269
	N-trimethyl 5-aminovalerate	Amino Acid	Lysine Metabolism	57687	LC/MS Pos Early	100015962	2186	160.133					8933636	8020216	10403096	7807388	9862932	9482726	8588663	7719823	7785867	15763813	10420624	9292927	11017529	10624421	13019764	12659595	8719472	6993067	9085693	5565867	40042324	10833801	6499158	15195562	7846829	8017357	9430202	3.52819e+06	7645736	18064392	14969222	9149574	16004732	12160772	14444926	9280406	7049576
	N1-Methyl-2-pyridone-5-carboxamide	Cofactors and Vitamins	Nicotinate and Nicotinamide Metabolism	40469	LC/MS Pos Early	100001468	1250	153.066	701-44-0	69698	C05842	HMDB04193	2510820	2.73466e+06	5317811	3609774	1.43228e+06	2.58338e+06	2.98909e+06	2.17882e+06	2.75205e+06	4.8685e+06	1509057	1.12585e+06	1.72951e+06	2.88557e+06	7265440	4513396	2895132	2.81299e+06	1607035	2984228	2870998	2745575	2171732	1841079	4047090	1132737	4.38264e+06	2.72681e+06	1875377	1.45799e+06	3.00871e+06	2.04339e+06	2.48316e+06	1864178	4.54115e+06	3.89756e+06	3.4328e+06
	N1-Methyl-4-pyridone-3-carboxamide	Cofactors and Vitamins	Nicotinate and Nicotinamide Metabolism	57584	LC/MS Pos Early	100001469	1260	153.066	769-49-3	440810	C05843	HMDB04194	726203	1.075e+06	2.01079e+06	1.17792e+06	547378	782537	910453	713377	1075258	1.72622e+06	634269	362626	713961	1.37991e+06	2.66061e+06	1490037	1.22822e+06	645854	566402	1.44868e+06	909972	1.36232e+06	968437	714635	1.35036e+06	466463	1.32623e+06	632908	727334	591635	925804	890712	933391	811592	1.1487e+06	1.03525e+06	1.0603e+06
	N1-methyladenosine	Nucleotide	Purine Metabolism, Adenine containing	15650	LC/MS Pos Early	1242	2120	282.12	15763-06-1	27476	C02494	HMDB03331	164926	157807	286154	192716	165369	194647	190004	161416	272097	215643	199364	143381	224920	182202	254733	178228	149923	181849	264993	187364	211173	140210	263554	226286	248298	193283	159061	174196	294204	201147	170644	170487	219834	207419	208228	195694	158847
	N1-methylinosine	Nucleotide	Purine Metabolism, (Hypo)Xanthine/Inosine containing	48351	LC/MS Pos Early	100001409	1430	283.104	20245-33-4	65095		HMDB02721	48824	89211	105842	79777	111119	79362	81375	69237	68786	119525	83395	50425	49702	68439	91740	44080	48634	67118	55619	68270	55387	52602	0.438689	76525	66509	58899	84045	49395	71410	66250	91967	50044	59902	82658	123652	107451	79317
	N2,N2-dimethylguanosine	Nucleotide	Purine Metabolism, Guanine containing	35137	LC/MS Pos Early	100001412	2210	312.13	2140-67-2	92919		HMDB04824	31872	73479	70148	58238	87436	60887	69081	64753	48233	93837	45818	37431	67868	48261	54846	61606	42883	62848	55329	46186	59081	64882	50871	48323	64103	53744	53869	46208	71411	58877	73551	43316	69530	56830	88954	91074	64430
	N4-acetylcytidine	Nucleotide	Pyrimidine Metabolism, Cytidine containing	35130	LC/MS Neg	100001413	2040	284.089	3768-18-1	107461		HMDB05923	42287	50004	48973	64285	141466	109610	27551	22903	81506	66677	124611	20198	18030	64240	74997	115625	61942	17054	92663	78249	70749	42716	0.210789	92281	56960	49348	55854	37036	57216	82743	46482	30323	96054	59596	57775	80443	58105
	N6,N6,N6-trimethyllysine	Amino Acid	Lysine Metabolism	1498	LC/MS Pos Early	189	2825	189.16	23284-33-5	440120	C03793	HMDB01325	6596092	4583262	5.77989e+06	3671362	4.05044e+06	3.87023e+06	5059458	6466246	3567347	7909003	5.83554e+06	5997235	3741747	4371811	6676818	4264843	4.13345e+06	4543279	4907775	6269062	6087648	5467990	7009492	5342846	4605835	5933165	8509661	4637007	4905043	5936666	6.47156e+06	9905777	4888846	6529371	3383744	7.42778e+06	2616975
	N6-acetyllysine	Amino Acid	Lysine Metabolism	36752	LC/MS Neg	100001734	1059	187.109	692-04-6	92832	C02727	HMDB00206	60265	121807	164806	158014	206761	260189	97234	141521	258536	193340	288639	137376	158602	82377	135600	344845	392347	142601	187530	302775	240338	189059	97781	152961	377902	186261	198735	130373	174530	218994	85355	177249	184754	178132	146779	206971	205706
	N6-carbamoylthreonyladenosine	Nucleotide	Purine Metabolism, Adenine containing	35157	LC/MS Neg	100001415	2164	411.127	24719-82-2	161466		HMDB41623	19260	0.347684	21953	19428	35605	14094	0.347684	0.347684	18799	30559	21212	0.347684	0.347684	0.347684	0.347684	0.347684	0.347684	0.347684	0.347684	0.347684	0.347684	0.347684	0.347684	0.347684	19786	33025	0.347684	0.347684	14136	33478	0.347684	22060	21211	0.347684	21830	24288	0.347684
	N6-carboxymethyllysine	Carbohydrate	Advanced Glycation End-product	36713	LC/MS Pos Early	100001768	2500	205.118	5746-04-03	123800			434241	558252	636172	580279	451557	687595	506658	346367	609217	631532	514757	411153	642728	403616	589586	778668	544312	681090	520638	467946	452581	439748	640738	554606	605362	410248	602380	416354	496939	391122	637281	468822	583149	407649	633631	648683	544626
	naproxen	Xenobiotics	Drug - Analgesics, Anesthetics	12122	LC/MS Neg	1384	4155	229.087	22204-53-1	156391	C01517	HMDB01923	0.0152028	0.0152028	0.0152028	0.0152028	45019	0.0152028	0.0152028	0.0152028	0.0152028	0.0152028	0.0152028	0.0152028	0.0152028	0.0152028	0.0152028	0.0152028	0.0152028	0.0152028	0.0152028	0.0152028	0.0152028	0.0152028	0.0152028	0.0152028	0.0152028	88289	0.0152028	0.0152028	4095915	0.0152028	0.0152028	0.0152028	0.0152028	0.0152028	0.0152028	0.0152028	0.0152028
	nervonoylcarnitine (C24:1)*	Lipid	Fatty Acid Metabolism(Acyl Carnitine)	57531	LC/MS Pos Late	100015846	1602	510.452					89994	111699	101769	78673	170311	161002	0.418678	68435	90790	120692	109153	121353	90441	188706	94257	89190	159625	134725	113654	110675	0.418678	173494	92411	0.418678	91781	113112	0.418678	121216	141231	192104	193140	126480	0.418678	104074	67516	92516	133960
	nicotinamide	Cofactors and Vitamins	Nicotinate and Nicotinamide Metabolism	594	LC/MS Pos Early	432	1942	123.055	98-92-0	936	C00153	HMDB01406	44050640	42064024	37188968	44387636	44900912	46501716	39387260	38422752	44639488	47373784	41960776	47710472	35232984	37068360	42355516	45338128	37217408	47719272	36018856	38102120	30293672	38232044	39351340	41713796	39770512	37156008	45001088	32091048	31119820	35694320	42207744	36940184	45863480	40212360	46282104	42655800	32619960
	nicotinamide adenine dinucleotide (NAD+)	Cofactors and Vitamins	Nicotinate and Nicotinamide Metabolism	5278	LC/MS Neg	1310	1434	662.102	53-84-9	5893	C00003	HMDB00902	48970	64641	35978	49719	33874	32330	14557	80308	108808	81768	0.184201	97875	40289	49191	77934	43080	22506	17241	0.184201	0.184201	250264	73063	26514	80112	23186	194654	28030	0.184201	29845	55345	35387	177296	233732	26785	95280	109495	32775
	O-acetylhomoserine	Amino Acid	Glycine, Serine and Threonine Metabolism	31539	LC/MS Polar	100001129	1850	160.062	7540-67-2	439389	C01077		147784	3923352	217851	24238	261127	168998	201929	305418	0.0826608	251871	197502	258648	215942	199526	404307	215303	654576	169445	182241	204382	149370	415455	360202	183066	194761	203827	164147	221139	0.0826608	209477	0.0826608	244841	168579	166801	137915	144817	293448
	O-desmethylvenlafaxine	Xenobiotics	Drug - Psychoactive	43334	LC/MS Pos Early	100004173	3253	264.196	300827-87-6	125017	D07793	HMDB60532	0.707107	0.707107	0.707107	0.707107	0.707107	0.707107	0.707107	0.707107	0.707107	0.707107	0.707107	0.707107	0.707107	0.707107	0.707107	0.707107	0.707107	0.707107	0.707107	0.707107	0.707107	0.707107	0.707107	0.707107	0.707107	0.707107	0.707107	0.707107	0.707107	0.707107	0.707107	0.707107	0.707107	0.707107	0.707107	0.707107	0.707107
	O-sulfo-L-tyrosine	Xenobiotics	Chemical	45413	LC/MS Neg	100005384	990	260.023		514186			251444	235426	261237	319012	322764	369655	159585	240012	353425	380598	441031	265749	151633	360879	165028	525573	396287	151296	261312	368210	363538	327202	140336	306806	386869	462165	248971	409066	260454	357350	168724	294883	370128	622890	485185	393563	383989
	octadecadienedioate (C18:2-DC)*	Lipid	Fatty Acid, Dicarboxylate	61860	LC/MS Neg	100019982	4676	309.207					234835	375452	715259	155348	211539	99417	0.087752	72691	169315	183847	376374	222188	169442	262647	117717	445991	1714484	419868	185579	189982	231087	308376	77120	446885	349797	226303	315095	217962	121607	208083	115142	270408	237382	620997	227067	822264	165346
	octadecanedioate (C18-DC)	Lipid	Fatty Acid, Dicarboxylate	36754	LC/MS Neg	100001615	5043	313.238	871-70-5	70095		HMDB00782	136647	381144	490685	416511	382600	0.182999	81461	61673	0.182999	271561	483486	69325	91895	413749	114203	522672	276130	275780	207194	367156	218902	511664	0.182999	123527	528610	315218	222597	148431	153197	321447	82288	322774	260424	231998	0.182999	107509	298130
	octadecanedioylcarnitine (C18-DC)*	Lipid	Fatty Acid Metabolism(Acyl Carnitine)	61867	LC/MS Pos Late	100005998	1227	458.348	123233-50-1				77601	238234	166684	97567	137945	134687	0.377524	0.377524	83652	116126	83203	111362	149839	315443	138273	122574	122955	178999	0.377524	75483	122042	143225	0.377524	94233	97208	273245	69969	95435	79967	0.377524	190884	102259	93172	104107	0.377524	0.377524	70495
	octadecenedioate (C18:1-DC)*	Lipid	Fatty Acid, Dicarboxylate	61861	LC/MS Neg	100019978	4875	311.223					978434	1151570	1538034	1445279	1651310	1208202	340054	358805	1233229	835431	2171396	1.49203e+06	960962	2378314	1268895	2187946	3068342	1584090	2459901	1.58236e+06	826779	2478617	760692	1747223	2048308	2625902	1257159	1301663	754599	1087388	926653	1124245	2744271	1254953	740614	1026661	1.94363e+06
	octadecenedioylcarnitine (C18:1-DC)*	Lipid	Fatty Acid Metabolism(Acyl Carnitine)	61865	LC/MS Pos Late	100005996	1180	456.332	251981-06-3				94571	168933	246976	85997	145377	129867	0.410546	0.410546	0.410546	80477	98107	103040	119689	320308	176855	179007	174411	210906	0.410546	92902	0.410546	155336	0.410546	130969	113240	373101	0.410546	97885	119028	103962	176585	83314	97075	66089	0.410546	0.410546	65749
	octanoylcarnitine (C8)	Lipid	Fatty Acid Metabolism(Acyl Carnitine)	33936	LC/MS Pos Late	100001247	950	288.217	3671-77-0	123701	C02838	HMDB00791	1987477	2355961	4041941	1415570	2070188	1978942	1231155	952099	1562685	2562907	3463022	2145692	1454672	2178100	1125128	975014	1732446	1881476	1510356	2857299	1352384	2955022	882545	1741819	1839215	1496833	1719576	3360329	1746232	2102280	3341397	2791463	1305559	4131033	1921530	2238388	1161124
	oleoylcarnitine (C18:1)	Lipid	Fatty Acid Metabolism(Acyl Carnitine)	35160	LC/MS Pos Late	100001501	1423	426.358	38677-66-6	6441392		HMDB05065	32665576	56887536	39101272	22249670	66180668	42854128	39627040	57027240	36551600	50532216	54497524	39032208	46549376	40134536	48517516	43024276	64383912	47749160	51083344	51792004	48058688	59451056	58390244	34103948	34019504	47094352	32217834	56783900	63908408	72039496	74995984	70330496	30732648	39845844	46115516	48344448	43761636
	oleoylcholine	Lipid	Fatty Acid Metabolism (Acyl Choline)	53260	LC/MS Pos Late	100009331	1449	368.352					165552	111661	144637	143589	140662	153852	99397	53379	210520	98680	0.331562	0.331562	0.331562	211816	86584	62003	89235	64779	63492	85160	0.331562	0.331562	56429	0.331562	59532	184950	89754	292989	279993	61738	62876	86166	0.331562	0.331562	87828	232247	0.331562
	ophthalmate	Amino Acid	Glutathione Metabolism	34592	LC/MS Pos Early	100001311	2085	290.135	495-27-2	7018721		HMDB05765	3241571	3370712	2108916	1840882	5515197	6620735	1621953	1539787	4545106	2393029	1781708	2791353	1997033	3158804	2195167	2730637	2271903	3317134	2026213	2223300	2965747	4739883	2532696	2714654	3084835	1873825	1612516	1221806	4202359	3330057	4563785	3506251	2079655	1.97961e+06	2.99864e+06	4207880	1.93059e+06
	ornithine	Amino Acid	Urea cycle; Arginine and Proline Metabolism	1493	LC/MS Pos Early	444	2800	133.097	3184-13-2	6262	C00077	HMDB03374	56096116	53951768	57946360	42975504	54508784	43191204	37412140	53564160	42115296	53976884	47398528	47464008	45724612	50909800	46060824	39576192	40243160	51511400	48617504	58891392	52701568	59961452	44474544	37734152	49251684	46552968	46805312	47084296	56507516	46373876	51097860	62945164	48024276	54159520	58136712	51320272	44290688
	orotate	Nucleotide	Pyrimidine Metabolism, Orotate containing	1505	LC/MS Polar	445	1638.1	155.01	50887-69-9	967	C00295	HMDB00226	2305321	2712610	3484143	2586156	3.79928e+06	4681215	3918575	3629374	2383110	5516493	2687798	2877575	3569689	2317923	3.82332e+06	5297258	2319106	4.13656e+06	3935608	4103483	2153582	3636777	1.74022e+06	3013358	2930128	4318477	2167690	2990196	3378496	3670776	4551462	4341119	3342321	2470138	2790421	3.13191e+06	3148513
	orotidine	Nucleotide	Pyrimidine Metabolism, Orotate containing	35172	LC/MS Polar	100001416	2250	287.052	314-50-1	92751		HMDB00788	2772155	4987370	8198921	5021657	5159393	5816255	5555988	6588453	4316030	11876979	4499589	5473814	3779464	2751662	7570561	5920749	6612085	7498117	5260561	6678252	4243350	6930763	5855418	7.93843e+06	5333262	7943112	6126773	5591918	5396328	6.95463e+06	8235218	5729243	5608458	4958291	6041477	5538511	6017424
	oxalate (ethanedioate)	Cofactors and Vitamins	Ascorbate and Aldarate Metabolism	20694	LC/MS Neg	100000841	603	88.988	144-62-7	971	C00209	HMDB02329	12212890	11201721	5670576	7182711	12247276	11799185	8585892	13314675	9026335	7849273	12090483	5820482	12198192	14092228	9210732	9890905	16858852	10169267	16333690	15817460	14023544	11237394	15221410	5678020	14890314	10201960	16075570	13129713	14587780	14926805	10620200	16566326	15749969	13869710	11820734	11282062	14443762
	p-cresol glucuronide*	Amino Acid	Tyrosine Metabolism	48841	LC/MS Neg	100006191	2420	283.082	17680-99-8	154035		HMDB11686	0.0779939	304307	0.0779939	28091	793809	49543	119676	24788	448009	101348	24211	88546	457093	729110	95113	136380	191751	0.0779939	182676	278205	21655	0.0779939	217510	21935	214315	140650	152728	1562619	40348	0.0779939	124139	446459	518975	200062	63707	70823	842133
	p-cresol sulfate	Xenobiotics	Benzoate Metabolism	36103	LC/MS Neg	100001315	2890	187.007	3233-57-7	4615423		HMDB11635	19987938	83553144	661560	43530484	94824408	51336280	40537264	20473784	172787840	55432896	34232456	44293800	71332704	85068192	41188664	37163520	102795648	34867392	71444584	73259352	36584592	8.38674e+06	73985456	11729267	93107368	44048552	61535708	143941040	37613844	6012063	66269332	56412744	132917112	66476864	37517908	55628660	100277208
	palmitoleoylcarnitine (C16:1)*	Lipid	Fatty Acid Metabolism(Acyl Carnitine)	53223	LC/MS Pos Late	100009406	1357	398.326		71464547			2224134	2611778	2317380	1633525	4148437	2514486	1839098	2853183	1563290	2666301	3510860	2339983	3030203	3.03629e+06	2493937	2924802	2644981	2330787	2898571	2817760	2.06943e+06	3687857	2025718	1783849	2192087	4027178	2219685	2472100	3715158	3250361	4687805	3704050	2148141	1667322	3211320	2824633	2049778
	palmitoylcarnitine (C16)	Lipid	Fatty Acid Metabolism(Acyl Carnitine)	44681	LC/MS Pos Late	100000776	1425	400.342	6865-14-1	461	C02990	HMDB00222	15207306	32583328	27962078	22940524	30593646	27201304	22663228	37832464	21693520	41671360	33786656	26741702	38896104	23351866	34134484	37495300	31802008	36125496	19420500	22641426	46307568	30225150	32532320	19771484	26261128	33946272	31926480	41018112	42744972	46952844	51664992	45631932	35288952	21620448	45944272	35725856	23663040
	palmitoylcholine	Lipid	Fatty Acid Metabolism (Acyl Choline)	52944	LC/MS Pos Late	100009233	1482	342.337		151731			145988	103893	116525	180520	117911	173692	128972	94205	269428	139913	100344	63775	0.270044	232064	96256	117250	67086	0.270044	93386	0.270044	89570	0.270044	93892	58283	91738	205625	97072	320503	345282	0.270044	77571	84101	54302	54977	115685	359455	85132
	pantoprazole	Xenobiotics	Drug - Gastrointestinal	38609	LC/MS Neg	100002808	4398	382.068	102625-70-7	4679	C11806	HMDB05017	0.707107	0.707107	0.707107	0.707107	0.707107	0.707107	0.707107	0.707107	0.707107	0.707107	0.707107	0.707107	0.707107	0.707107	0.707107	0.707107	0.707107	0.707107	0.707107	0.707107	0.707107	0.707107	0.707107	0.707107	0.707107	0.707107	0.707107	0.707107	0.707107	0.707107	0.707107	0.707107	0.707107	0.707107	0.707107	0.707107	0.707107
	pantothenate	Cofactors and Vitamins	Pantothenate and CoA Metabolism	1508	LC/MS Neg	1024	1498.7	218.103	137-08-6	6613	C00864	HMDB00210	1.50735e+06	1816140	1492572	2.01679e+06	2.77568e+06	5228806	746982	2144094	2709739	2487992	2898960	655042	1709334	1695068	2054769	3.66649e+06	3289316	1.44375e+06	4037990	3287827	1400606	4.04605e+06	835190	2002054	3875934	2674697	2510660	3804120	1100148	1543394	2242395	2859820	566916	2122115	4967170	2505501	4458211
	paraxanthine	Xenobiotics	Xanthine Metabolism	18254	LC/MS Neg	100000453	2279	179.057	611-59-6	4687	C13747	HMDB01860	1410520	1254089	716606	1061861	2790010	1257442	1157887	1250304	1159023	1883140	1404227	1578384	780885	1382137	839876	1078655	1073480	629345	2155897	1294246	1350690	2154499	804991	2031521	1009191	1618858	2512798	1219772	1111758	1632931	912654	1.01489e+06	1093374	1625611	1023118	1896178	1176735
	pelargonate (9:0)	Lipid	Medium Chain Fatty Acid	12035	LC/MS Neg	437	4798	157.123	112-05-0	8158	C01601	HMDB00847	961690	0.11342	0.11342	708595	1056747	0.11342	243110	464751	0.11342	0.11342	0.11342	0.11342	455303	0.11342	1987439	0.11342	0.11342	344371	113153	0.11342	773869	0.11342	470680	726000	0.11342	858685	950005	0.11342	450398	883057	392259	702455	0.11342	0.11342	0.11342	0.11342	0.11342
	perfluorooctanesulfonate (PFOS)	Xenobiotics	Chemical	57564	LC/MS Polar	100010955	662	498.93	1763-23-1	74483	C18142	HMDB59586	487354	114861	167741	207335	157847	267144	412050	185447	151716	233667	393418	205444	132585	85319	269702	404402	91885	177920	2268972	208036	60470	102705	149976	90643	749616	204021	220610	111604	159306	135136	163875	244983	226390	197573	227736	236239	148173
	perfluorooctanoate (PFOA)*	Xenobiotics	Chemical	62071	LC/MS Neg	100020208	5130	412.966		9554		HMDB59587	49905	0.225638	37896	53450	50619	106628	21572	28674	0.225638	0.225638	54455	66558	17041	38398	0.225638	0.225638	29700	15903	106848	31907	0.225638	0.225638	12946	0.225638	58918	45237	39412	16688	27623	30303	20639	131449	0.225638	0.225638	23178	50028	56026
	phenol sulfate	Amino Acid	Tyrosine Metabolism	32553	LC/MS Neg	100001510	2156	172.991	937-34-8	74426	C02180	HMDB60015	10310072	9123991	3730145	6520004	17790164	13107432	3188805	19078024	11059687	24265928	10610002	12665027	5824604	22883544	10185188	8856043	16866538	4318996	5183170	22459908	7.60794e+06	38555492	8448242	12520017	11299502	5531853	19057692	8.27015e+06	8433408	7813120	16377377	19388272	33302560	28856360	15847696	16543579	10775807
	phenylacetylglutamine	Peptide	Acetylated Peptides	35126	LC/MS Neg	100001417	2330	263.104	28047-15-6	92258	C04148	HMDB06344	1311182	7684118	2654021	2537967	12274654	3911145	2679715	1460050	11885826	4255801	3915856	2061314	4674122	7520432	2158395	3487022	8.14483e+06	1830478	7758940	3949869	3211707	989086	2991290	1366986	7819053	3293839	8713865	13685309	2.09416e+06	1735977	2575751	5771612	9541823	5045852	4064630	2380086	15470628
	phenylalanine	Amino Acid	Phenylalanine Metabolism	64	LC/MS Pos Early	460	2878	166.086	63-91-2	6140	C00079	HMDB00159	132657232	159219168	164519808	146291024	135524992	160125248	147294048	124557824	167030464	168995808	121871872	141210464	150809728	161578032	152312832	168351184	154195392	145311744	131782968	123300760	159878864	141522864	144762496	122929232	205843904	130684568	124513432	137866240	126559056	162758288	158256784	143990864	144458960	128138608	170947248	175855536	168218656
	phenylalanylglutamate	Peptide	Dipeptide	41432	LC/MS Neg	100003596	1621	293.114	3617-45-6	4422358			67892	111038	93355	129938	124723	210854	52868	73007	182193	163403	156528	120029	80565	118599	83207	336188	217139	63911	169540	118798	179904	181986	50377	104339	214857	161490	136994	121675	73146	152752	47522	202532	129906	102553	94024	109033	147456
	phenylalanylleucine	Peptide	Dipeptide	40192	LC/MS Neg	100003200	4179	277.156	3303-55-7	4078229			0.23186	24939	31503	75599	0.23186	53559	19647	0.23186	75605	66848	0.23186	0.23186	0.23186	17192	24734	133378	100687	0.23186	49695	98597	61676	110547	0.23186	0.23186	72830	22490	35598	0.23186	0.23186	59451	0.23186	57407	0.23186	0.23186	0.23186	57671	44802
	phenylalanylmethionine	Peptide	Dipeptide	41436	LC/MS Neg	100003591	3635	295.112	15080-84-9	7010506			19537	32729	30139	45170	23581	37263	0.21291	0.21291	59715	52044	38464	0.21291	0.21291	56151	18468	86501	50107	0.21291	74206	76003	66170	91299	17385	0.21291	30383	43385	41330	60715	0.21291	40479	0.21291	81208	46418	48423	29973	66812	48989
	phenylalanylphenylalanine	Peptide	Dipeptide	38150	LC/MS Neg	100002293	4292	311.14	2577-40-4	6993090			63035	123025	111715	127256	109482	146248	0.199333	37528	141003	150355	0.199333	73485	74150	139174	84550	355807	0.199333	47455	149070	205312	153533	0.199333	48404	48025	192048	104289	91850	227326	46874	148293	36016	173027	0.199333	0.199333	75312	97065	133988
	phenyllactate (PLA)	Amino Acid	Phenylalanine Metabolism	22130	LC/MS Neg	100000774	2208	165.056	828-01-3	3848	C05607	HMDB00779	329947	420477	198269	339144	286753	475460	142737	178248	342749	362096	363044	286967	190886	348128	205596	342915	437120	228534	443156	278606	263366	635049	156962	292179	758993	283171	369011	180080	172561	351684	164545	263916	254264	234124	431868	514860	230952
	phenylpyruvate	Amino Acid	Phenylalanine Metabolism	566	LC/MS Polar	241	845	163.04	156-06-9	997	C00166	HMDB00205	271597	162013	409324	271710	235206	374359	429431	244427	350740	232544	288476	301547	370078	217849	473502	339139	347958	337035	194344	324386	434213	320916	313740	367119	338945	262320	300340	299160	208807	380782	228744	240523	241397	312946	293321	425770	388451
	phosphate	Energy	Oxidative Phosphorylation	42109	LC/MS Pos Early	461	576	98.9842	7664-38-2	1061	C00009	HMDB01429	16656556	17686804	12663995	17840436	16081189	15046942	14857034	18023692	16944484	18565988	16751624	12948872	17154214	20972192	16320675	18027904	19135056	15131581	17956792	19129622	21139680	12707341	17434642	15171648	20021812	13059613	18378824	18061740	18472582	21289318	17426912	18225536	23605722	13929753	13470353	13113823	19069138
	phosphoenolpyruvate (PEP)	Carbohydrate	Glycolysis, Gluconeogenesis, and Pyruvate Metabolism	597	LC/MS Neg	463	587.3	166.975	10526-80-4	1005	C00074	HMDB00263	3353547	2840819	3.62795e+06	2869305	3016038	3450669	2448715	3294782	3742986	3806514	3844826	3184654	3.54291e+06	3404034	3673004	5170894	4062567	3559604	5053746	4070943	3113666	3.57113e+06	2403640	2632085	3346929	3078649	4188513	2434960	4237593	3308039	3623970	2899086	2834468	2997082	4840817	4.11399e+06	2685479
	phosphoethanolamine	Lipid	Phospholipid Metabolism	1600	LC/MS Pos Early	1026	700	142.026	1071-23-4	1015	C00346	HMDB00224	3249679	3149841	3608406	4297336	3462426	3999439	3908524	3211746	4.0323e+06	4.12111e+06	3024787	3794602	3875042	4579107	4308192	5221166	3506785	3862481	3894167	3345445	3765270	3008406	3672139	3.99683e+06	3982257	3407728	3485692	4430034	5191425	5157620	3819654	4.15077e+06	4713581	3302614	3574096	4.04726e+06	3472355
	pipecolate	Amino Acid	Lysine Metabolism	1444	LC/MS Pos Early	1025	2200	130.086	4043-87-2	849	C00408	HMDB00070	2723241	4199865	2855221	4057981	7652367	26147156	6204607	4587128	2868944	1653962	5703877	5839835	8799921	3878657	6677737	8552927	3543151	4440480	11449921	2809325	3157015	5984225	3546745	2843898	14971948	6815766	9831123	2965498	2417364	6829874	20843618	4881945	11620892	14814898	2631992	5278469	2966830
	piperine	Xenobiotics	Food Component/Plant	33935	LC/MS Pos Late	100001267	1168	286.144	94-62-2	638024	C03882	HMDB29377	10213441	1879141	2.81795e+06	1148496	4578482	1052864	4189291	2253006	2.0192e+06	1759653	222189	570497	2352421	405403	5212497	562360	685193	1333060	665002	1.56456e+06	2342868	2410153	2321968	1350395	323719	1040186	1412320	1382092	3353181	11498782	274095	988651	153115	1442584	4343429	4264699	1332509
	pregnanediol-3-glucuronide	Lipid	Progestin Steroids	40708	LC/MS Neg	100003470	5145	495.296	1852-49-9	123796		HMDB10318	91396	123791	20734	104748	226137	0.109248	255730	122749	454653	131985	25551	485541	14121	64633	0.109248	0.109248	835383	34576	0.109248	27395	372088	26160	322052	0.109248	175723	51780	0.109248	385286	0.109248	711362	188082	143606	36592	0.109248	0.109248	39176	356371
	pregnenediol disulfate (C21H34O8S2)*	Lipid	Pregnenolone Steroids	32562	LC/MS Neg	100001993	3868	238.077					5857170	1.76308e+06	1263237	11682796	2813287	4991836	1350544	3227141	7928005	7649188	5909986	4810939	1664287	6173570	1182188	14157271	6154640	1862906	2247507	6.60403e+06	13144513	9868848	1076208	1.76656e+06	5569634	12729945	3601260	821838	887088	12858796	2637069	3232948	3.79947e+06	3182516	5482514	1729963	1.98475e+06
	pregnenediol sulfate (C21H34O5S)*	Lipid	Pregnenolone Steroids	32619	LC/MS Neg	100002067	5000	397.205	1247-64-9				1343902	401691	351157	1.829e+06	800715	808054	446749	1614270	1423551	1.79225e+06	485085	1.84133e+06	201253	1375660	304655	824635	1162843	627788	270494	1521652	4286735	1605546	543815	627907	1712308	1082855	740384	356290	314025	3929432	1.80006e+06	890814	827720	660148	699912	385322	1287207
	pregnenolone sulfate	Lipid	Pregnenolone Steroids	38170	LC/MS Neg	100002129	5100	395.19	1247-64-9	105074		HMDB00774	142208	0.202798	0.202798	168389	0.202798	0.202798	78061	297393	123311	132793	0.202798	116723	0.202798	60749	0.202798	0.202798	105129	0.202798	0.202798	0.202798	399989	0.202798	0.202798	44265	0.202798	67916	54361	0.202798	0.202798	393944	137493	62658	66695	0.202798	0.202798	0.202798	0.202798
	pro-hydroxy-pro	Amino Acid	Urea cycle; Arginine and Proline Metabolism	35127	LC/MS Pos Early	100001167	2128	229.118	18684-24-7	11673055		HMDB06695	543419	962889	518943	395241	811927	752444	0.0709935	1138194	476312	733544	391142	550923	597395	352032	537273	325612	436489	118750	392535	534519	434772	0.0709935	382335	736504	498210	0.0709935	59002	587793	486174	782584	620087	479056	1022860	0.0709935	0.0709935	0.0709935	768252
	proline	Amino Acid	Urea cycle; Arginine and Proline Metabolism	1898	LC/MS Pos Early	480	1603	116.071	147-85-3	145742	C00148	HMDB00162	242434352	275171232	304705760	214762416	249515392	228664864	231816704	244122256	263418144	310397440	310040544	198157728	285966592	274257088	263396880	204038192	150664160	288683840	168620080	257929088	346658816	259144816	213732064	204083024	262619968	209211312	194880464	169853024	299365184	205787936	253241760	232426880	458358368	318825760	391705248	236089840	212292016
	prolylalanine	Peptide	Dipeptide	40705	LC/MS Pos Early	100003668	2290	187.108	6422-36-2	418041		HMDB29010	0.34627	0.34627	110376	68425	67659	67282	42673	0.34627	115772	138002	40323	37536	55790	47130	62769	151888	33134	85923	82545	126074	110978	81665	59068	42885	64495	118453	74501	128017	52521	94549	0.34627	54740	36699	63603	56519	137737	49296
	prolylglutamate	Peptide	Dipeptide	41381	LC/MS Pos Early	100003673	2190	245.113	67644-00-2	3563697			52580	169808	152184	104454	73568	75297	132093	179643	62495	74320	94219	88780	73340	129288	96182	206446	64045	118434	215696	195670	98699	160592	186808	54696	92357	74117	196315	58407	134749	152918	133227	276906	0.212556	59455	59399	128551	143362
	prolylproline	Peptide	Dipeptide	40731	LC/MS Pos Early	100003678	2555	213.123	20488-28-2	11622593		HMDB11180	239891	324324	417843	556393	306897	481286	390411	386932	624718	720276	569974	377862	333702	298758	671113	639572	368455	436523	396741	313854	441029	393804	451874	327701	492360	355767	634718	224797	346760	237984	289928	348895	520746	293370	579164	327082	333720
	prolylvaline	Peptide	Dipeptide	40720	LC/MS Pos Early	100003682	2781	215.139	52899-09-9	152307			0.251518	56316	90619	60118	56938	72485	79743	44151	103763	93032	53972	64099	70356	26662	80768	118750	86057	51921	69715	92783	141283	105038	49087	55998	58444	112949	83521	115333	65211	121395	55882	104583	41190	61408	89047	93712	104920
	propionylcarnitine (C3)	Lipid	Fatty Acid Metabolism (also BCAA Metabolism)	32452	LC/MS Pos Early	100001162	2590	218.139	17298-37-2	107738	C03017	HMDB00824	10786170	7501284	10026667	6979723	11912513	8367200	7252950	6316748	12191987	15470678	10570584	8541193	12381385	5785024	10463836	15156896	4998611	6596089	9611639	8465272	9311228	13076437	8904057	7420602	7822792	5.83167e+06	7104336	5347305	10870401	12780510	11762640	10458127	6495823	5868023	15929951	7518813	4839083
	propionylglycine	Lipid	Fatty Acid Metabolism (also BCAA Metabolism)	31932	LC/MS Polar	100001150	1502.5	130.051	21709-90-0	98681		HMDB00783	142831	0.203152	120073	0.203152	54778	172323	0.203152	443289	0.203152	185643	0.203152	0.203152	0.203152	0.203152	81027	0.203152	287629	0.203152	0.203152	376346	60653	0.203152	181837	112256	0.203152	0.203152	87079	210476	63266	165970	165686	313479	854987	219966	95368	279183	109933
	protoporphyrin IX	Cofactors and Vitamins	Hemoglobin and Porphyrin Metabolism	39321	LC/MS Pos Late	100000292	1417	563.265	553-12-8;50865-10-5	4971	C02191	HMDB00241	206858	242130	2252779	329390	744086	487734	1045762	322722	597374	850141	645476	571527	1654532	1138490	537020	1.99115e+06	606321	1046027	676564	484012	472887	646991	344611	349847	439084	776510	3055141	327192	1192340	1369760	1082028	702309	863926	487324	803204	1186526	273577
	pseudouridine	Nucleotide	Pyrimidine Metabolism, Uracil containing	33442	LC/MS Neg	821	1100	243.062	1445-07-4	15047	C02067	HMDB00767	2748038	3019308	2553382	3258898	3.93203e+06	3795742	2110640	2161508	3.69259e+06	3.9941e+06	4741299	2776139	2153348	2890973	2399729	2807475	4679140	1983037	3.93375e+06	4209368	3785952	2685097	1820659	4197655	5137655	3483581	3437635	3158130	2749257	4233737	2411487	3151681	3.99316e+06	4229726	3716834	4481237	3743449
	pyridoxate	Cofactors and Vitamins	Vitamin B6 Metabolism	31555	LC/MS Neg	100001121	2185	182.046	82-82-6	6723	C00847	HMDB00017	615316	885145	356622	415437	848623	841307	284010	1035028	857342	695297	829023	401287	402606	668142	363446	537493	1512533	228931	561571	726358	505332	712142	283945	511032	867311	802356	756901	475619	235358	568489	1.01443e+06	908375	1240672	848354	602300	872765	384880
	pyroglutamine*	Amino Acid	Glutamate Metabolism	46225	LC/MS Pos Early	100001540	1900	129.066	2353-44-8	134508			10615527	6994050	5780930	12262002	6552627	9072950	13136849	8645953	5858522	5691051	39615076	7098005	8515225	2774456	26210988	5616618	8.19457e+06	13659987	14816325	5310124	5288983	6622813	4116533	12269605	16705660	13962073	13941729	5291037	6039608	6475162	9282830	10466838	5673474	13558398	6827693	7.65176e+06	7036880
	pyroglutamylglycine	Peptide	Modified Peptides	31522	LC/MS Neg	100001127	828.2	185.057	29227-88-1	152981			131093	105334	185308	101996	105975	0.0859135	82800	100110	123441	0.0859135	162929	134333	0.0859135	0.0859135	0.0859135	12795	0.0859135	0.0859135	0.0859135	0.0859135	0.0859135	0.0859135	0.0859135	0.0859135	0.0859135	0.0859135	0.0859135	0.0859135	0.0859135	0.0859135	79451	179939	185406	0.0859135	0.0859135	0.0859135	0.0859135
	pyroglutamylvaline	Peptide	Modified Peptides	32394	LC/MS Neg	100001132	1755	227.104	21282-10-0	152416			20717	23987	17729	0.384808	0.384808	0.384808	0.384808	0.384808	26765	20667	26697	0.384808	0.384808	0.384808	0.384808	34579	38143	0.384808	34422	0.384808	22262	18060	0.384808	0.384808	38338	14390	20929	0.384808	17108	30178	0.384808	24648	26191	37771	0.384808	0.384808	18303
	pyrraline	Xenobiotics	Food Component/Plant	48428	LC/MS Pos Early	100001767	2750	255.134	74509-14-1	122228		HMDB33143	65907	82762	0.312541	41181	0.312541	23605	87097	0.312541	52570	73187	33619	0.312541	0.312541	21495	73983	40526	43380	0.312541	0.312541	0.312541	28052	37749	0.312541	100542	38280	18496	35146	0.312541	0.312541	35302	36507	0.312541	172759	41868	40542	88093	69177
	pyruvate	Carbohydrate	Glycolysis, Gluconeogenesis, and Pyruvate Metabolism	48990	LC/MS Polar	823	1083	87.0088	127-17-3	1060	C00022	HMDB00243	3806541	3722862	3216293	3973690	3169668	3074282	4854786	6391361	5062220	5026669	4336411	5521557	4206012	4946964	1998423	6037890	2166892	4607745	3629301	2319646	4401529	7775700	4106466	4499162	3776661	7490904	4028061	4837905	3120443	2766765	1450820	3010329	4151205	4866590	3728320	3798491	3716054
	quinate	Xenobiotics	Food Component/Plant	18335	LC/MS Polar	100000442	2432.9	191.056	77-95-2	6508	C00296	HMDB03072	6450352	0.00657609	0.00657609	0.00657609	1773332	3738871	62870572	3006690	1681416	7365035	23026216	18904056	1.72757e+06	695011	5994786	0.00657609	1220986	164966	36959240	682408	12917242	9072253	7452592	22360372	0.00657609	20532370	20427160	0.00657609	84477	3.13592e+06	0.00657609	25106576	493586	34973280	607181	32747726	0.00657609
	quinolinate	Cofactors and Vitamins	Nicotinate and Nicotinamide Metabolism	1899	LC/MS Polar	182	3000	166.015	89-00-9	1066	C03722	HMDB00232	394463	406386	1696286	594100	666101	510916	1322631	475180	447402	722643	645822	444794	425508	551468	1.01127e+06	514390	461471	327357	321538	413709	316323	349281	469487	520650	382874	377431	371728	369477	481498	368606	1639550	565351	749705	362033	230923	535870	261487
	retinal	Cofactors and Vitamins	Vitamin A Metabolism	40807	LC/MS Pos Late	100004088	1666	285.221		638015	C00376	HMDB01358	47182	0.355533	0.355533	95439	51728	65395	0.355533	46748	60188	0.355533	91207	0.355533	65646	82213	0.355533	0.355533	65041	0.355533	47054	59779	36358	49710	0.355533	0.355533	49748	0.355533	120380	95922	78796	67451	87874	50311	60810	43919	35665	77588	62176
	retinol (Vitamin A)	Cofactors and Vitamins	Vitamin A Metabolism	1806	LC/MS Pos Late	498	1636	269.226	68-26-8	445354	C00473	HMDB00305	633758	384683	431919	966034	482960	647052	672381	478809	543275	783951	804716	261909	772423	541978	685026	684810	409506	535617	610256	599235	436381	588662	354294	682303	467849	1054478	1109120	660743	567731	549528	370097	567887	424851	501396	590658	539111	441960
	ribitol	Carbohydrate	Pentose Metabolism	15772	LC/MS Polar	100000406	1789.6	151.061	488-81-3	6912	C00474	HMDB00508	73536	61747	134405	72906	80854	141374	108619	157262	139811	156830	108084	97234	110716	110203	137979	120023	122103	51837	107537	129952	93344	213925	110897	73823	138285	116978	81095	144123	106132	92984	98905	92827	111953	114905	95029	112541	100690
	ribonate	Carbohydrate	Pentose Metabolism	27731	LC/MS Polar	100001007	2425	165.04	5336-08-03	5460677	C01685	HMDB00867	9766523	13845812	8183480	11888440	9375189	10447036	11421777	16210436	9556754	14995218	10394978	11987344	9202654	15034993	14462427	11083724	13321738	7609626	12736760	16432139	13091245	11327771	12489069	13106735	13812589	10427094	8640570	11700337	11886572	12667527	13987490	8911154	17110108	7797903	9797792	10639800	9813814
	ribulonate/xylulonate*	Carbohydrate	Pentose Metabolism	61858	LC/MS Polar	100019968	2350	165.04					947110	1546769	1164194	901954	2256517	1458004	1.89265e+06	2609805	2010786	3027871	1812423	1182502	3055960	1654890	1.80575e+06	1.83087e+06	3462813	1133234	2118776	4442321	1446009	2590042	2284744	1480591	1801796	2323711	1420727	1762935	1.83136e+06	1693654	1161912	2157300	3412728	1591229	1476519	1691860	2165363
	S-1-pyrroline-5-carboxylate	Amino Acid	Glutamate Metabolism	42370	LC/MS Pos Early	35	1528	114.055	2906-39-0	1196	C04322	HMDB01301	159591	141991	202179	0.183282	261145	153979	271747	180560	306916	248220	247811	139680	298540	239877	118908	93974	155820	140598	0.183282	0.183282	290131	0.183282	64773	145586	358490	0.183282	214337	199430	225632	0.183282	0.183282	268098	461898	315671	375497	353663	0.183282
	S-adenosylhomocysteine (SAH)	Amino Acid	Methionine, Cysteine, SAM and Taurine Metabolism	42382	LC/MS Neg	197	1832.4	383.114	979-92-0	439155	C00021	HMDB00939	471596	512196	210941	626893	520619	407219	237097	249077	420944	737001	473268	616967	221861	459531	244064	421409	351759	236229	485357	425266	452430	475466	242606	593336	449599	596941	618927	279006	274341	620613	210205	642723	610739	462347	572838	594207	377802
	S-allylcysteine	Xenobiotics	Food Component/Plant	43239	LC/MS Pos Early	100004509	2690	162.058	21593-77-1	98280		HMDB34323	167301	312174	156542	198236	173940	0.0974393	60569	0.0974393	90647	0.0974393	75314	0.0974393	594391	0.0974393	231730	334981	169908	78911	770789	224573	1068571	570997	0.0974393	179435	452405	0.0974393	0.0974393	0.0974393	136080	4172470	360753	243000	0.0974393	122486	506268	538946	402658
	S-methylcysteine	Amino Acid	Methionine, Cysteine, SAM and Taurine Metabolism	39592	LC/MS Neg	100002749	880	134.028	1187-84-4	24417		HMDB02108	169862	192841	128047	99037	322216	364967	83233	145655	69317	81530	71367	157068	120391	201868	132336	54774	195710	310171	141503	110024	163565	56923	195948	80130	235711	81061	90857	64385	227771	377540	349792	310007	279744	257416	126186	213307	115504
	S-methylcysteine sulfoxide	Amino Acid	Methionine, Cysteine, SAM and Taurine Metabolism	43378	LC/MS Pos Early	100002927	900	152.038	6853-87-8	82142		HMDB29432	1379574	2314530	1140636	570947	4647613	2209276	645666	1631281	847900	622623	735813	623383	744430	1374377	1151844	335518	5582526	4248594	1.62291e+06	1284387	1.77214e+06	659310	2293826	460339	2222796	492564	1321487	520542	1.69133e+06	3152792	1887323	4796021	1754325	3.86027e+06	1136811	3149621	957214
	S-methylglutathione	Amino Acid	Glutathione Metabolism	33944	LC/MS Pos Early	100001259	2200	322.107	2922-56-7	3605667	C11347		153291	226572	188973	160633	246411	360230	176107	150518	246839	239343	153345	287047	218932	144377	190401	121972	302928	295937	219221	277956	196447	156103	212149	174193	223261	151304	212594	99030	214162	187603	234379	174685	199586	247977	246691	262271	255725
	saccharin	Xenobiotics	Food Component/Plant	21151	LC/MS Neg	100000870	2000	181.992	81-07-2	5143	D01085	HMDB29723	0.0768625	0.0768625	1364753	0.0768625	34050	0.0768625	0.0768625	504732	0.0768625	0.0768625	36950	0.0768625	0.0768625	0.0768625	0.0768625	0.0768625	609641	0.0768625	0.0768625	0.0768625	0.0768625	63419	0.0768625	981742	0.0768625	0.0768625	99358	0.0768625	0.0768625	0.0768625	876562	0.0768625	0.0768625	0.0768625	0.0768625	25317	0.0768625
	salicylate	Xenobiotics	Drug - Topical Agents	1515	LC/MS Polar	501	802	137.024	69-72-7	338	C00805	HMDB01895	785238	7293578	258363	0.170837	478886	252936	0.170837	567328	1477676	0.170837	698884	859227	775950	600399	0.170837	417483	1818247	585806	0.170837	139318	2602047	20812456	801936	3195770	726250	254883	489613	765767	139386	708035	451259	317092	2031628	203328	242936	371613	742325
	salicyluric glucuronide*	Xenobiotics	Drug - Analgesics, Anesthetics	33384	LC/MS Neg	100001332	1463	370.078					0.19106	0.19106	0.19106	0.19106	0.19106	0.19106	0.19106	0.19106	0.19106	0.19106	0.19106	0.19106	0.19106	0.19106	0.19106	0.19106	0.19106	0.19106	0.19106	0.19106	0.19106	90656	0.19106	109375	0.19106	0.19106	0.19106	0.19106	0.19106	0.19106	0.19106	0.19106	0.19106	0.19106	0.19106	0.19106	0.19106
	sarcosine	Amino Acid	Glycine, Serine and Threonine Metabolism	1516	LC/MS Pos Early	1023	1280	90.055	107-97-1	1088	C00213	HMDB00271	4620256	3553868	4143989	3606333	4636005	2307976	4000713	3324267	3493693	2273302	2605548	5087408	1899354	2213776	1707737	2083853	1577341	1946157	1575966	2036295	2030941	2183049	2037696	1797641	1779638	1938785	1767381	2319831	951731	1675273	3597893	3721874	3956350	1625008	1937186	2318741	2322467
	serine	Amino Acid	Glycine, Serine and Threonine Metabolism	1648	LC/MS Pos Early	503	1239	106.05	56-45-1	5951	C00065	HMDB00187	38870756	41514664	32234216	27747896	33067504	40673144	23369488	32304414	38904704	23333592	23427532	35044556	32957012	28398368	34331456	37907448	30595954	36285504	30086108	34598560	39617496	33754404	29885804	31849880	30483728	26870292	24823440	31841460	34437840	32844356	38584728	40176280	39964392	30155924	27585578	29007260	29791264
	serotonin	Amino Acid	Tryptophan Metabolism	2342	LC/MS Pos Early	504	2550	177.102	153-98-0	5202	C00780	HMDB00259	115575	128070	68321	0.127138	0.127138	122889	70240	89182	104027	100994	84837	150463	165094	403918	0.127138	159821	199508	80488	159817	117038	188447	72552	149890	108540	113205	77211	0.127138	305107	167534	213821	217710	134590	129892	59072	143822	120895	92579
	serylalanine	Peptide	Dipeptide	42049	LC/MS Pos Early	100003520	2115	177.087	6403-17-4	17958834		HMDB29032	161277	76095	275211	131724	129366	150428	157520	106024	77987	99143	111844	53972	116930	74467	112920	216660	84774	88987	77842	200344	149586	210191	93648	135140	127015	210740	140039	148126	134247	166179	69184	260739	126662	254629	117092	176315	163662
	serylleucine	Peptide	Dipeptide	40066	LC/MS Neg	100003202	1805	217.119	6665-16-3	7015695		HMDB29043	37689	95937	138306	81159	87112	167357	62315	77271	137402	84129	100439	60081	37039	292355	71305	364919	104167	43769	236656	233518	117385	207206	63625	46309	117656	69853	145683	163445	73231	112832	43131	223715	62629	92948	88972	110589	171158
	serylphenyalanine	Peptide	Dipeptide	40054	LC/MS Neg	100003253	2106	251.104	16875-28-8			HMDB29046	0.221537	22958	42773	34282	43902	68962	15013	0.221537	58737	47913	62104	23687	0.221537	68439	0.221537	185955	47931	0.221537	73907	102742	36106	94861	16259	0.221537	56054	50145	56720	114884	29348	53770	0.221537	70835	41159	28403	38663	51664	56797
	serylserine	Peptide	Dipeptide	42053	LC/MS Polar	100003521	2656	191.067	6620-95-7	138784			0.217011	112013	227457	89918	91501	190770	85578	108583	117604	159787	71604	58923	134538	207564	199140	417056	108858	77798	193854	234537	99793	265055	88698	36806	91863	178142	115343	257855	124803	178589	41339	153653	59520	86058	120085	143646	187912
	serylthreonine	Peptide	Dipeptide	54732	LC/MS Pos Early	100009315	1986	207.098				HMDB29049	34591	105152	155459	103012	82876	143323	82051	71607	109225	124088	56737	60733	85082	151235	142133	287767	68547	85128	171487	151414	110555	134653	76355	58003	93879	121633	105094	184499	80480	162197	36284	140058	58107	80554	100190	131527	112341
	solanidine	Xenobiotics	Food Component/Plant	39788	LC/MS Pos Late	100002773	1010	398.342	80-78-4	65727	C06543	HMDB03236	87253	0.420304	0.420304	0.420304	0.420304	0.420304	0.420304	0.420304	0.420304	0.420304	0.420304	0.420304	0.420304	0.420304	0.420304	0.420304	0.420304	0.420304	73116	0.420304	0.420304	0.420304	0.420304	93288	489370	0.420304	0.420304	3121782	0.420304	0.420304	0.420304	0.420304	0.420304	123016	0.420304	0.420304	0.420304
	spermidine	Amino Acid	Polyamine Metabolism	485	LC/MS Pos Early	50	3355	146.165	124-20-9	1102	C00315	HMDB01257	6698265	4918087	7478338	3487248	5638083	3520830	3206783	3774079	4.48578e+06	5117595	4428308	3519512	4634041	4933841	5890629	5034336	2578678	3143063	3557954	3958652	4343118	3051240	3500135	4723028	3155283	2319207	2243030	2956260	4395821	5526721	4760738	5589049	2831190	2155015	5227593	4708664	3155322
	spermine	Amino Acid	Polyamine Metabolism	603	LC/MS Pos Early	507	3350	203.223	71-44-3	1103	C00750	HMDB01256	1.84719e+06	2130814	2525818	1.91481e+06	953138	3445541	1141168	1428510	5580979	8531537	2125684	3466174	3078558	2257602	1445668	3558503	1.00089e+06	2314215	1771468	2200244	872995	1177150	971562	1775668	2180213	1970298	1507859	1075362	5106078	1529931	2332180	1.04296e+06	2261688	926797	1851588	2927552	1364289
	sphingadienine	Lipid	Sphingolipid Synthesis	57426	LC/MS Pos Late	100015643	1350	298.274	25696-03-1	6449795			267832	338508	419074	365522	319844	426383	292025	236482	301440	332398	270753	320899	343488	609635	309305	562113	256845	268288	289561	267385	271843	251719	276823	244122	289717	297956	333793	369696	398795	314645	482926	297641	321928	243758	433379	325504	215325
	sphinganine	Lipid	Sphingolipid Synthesis	17769	LC/MS Pos Late	313	1413	302.305	3102-56-5	3126	C00836	HMDB00269	812682	775398	776449	866215	677882	746994	754211	593215	688503	766108	627079	715696	793066	1.01577e+06	632599	1260633	650475	691185	649052	675884	602524	767417	650583	561739	615805	813202	782824	1014983	836014	806329	789617	577998	690336	590364	584761	773054	656766
	sphinganine-1-phosphate	Lipid	Sphingolipid Synthesis	52605	LC/MS Pos Late	100001876	1431	382.272	19794-97-9	520		HMDB01383	660209	908061	619167	643209	754048	577512	842766	828674	554121	589439	528253	690346	859030	986149	524101	714555	789037	678749	593574	673494	519276	778844	744645	511896	713666	828062	952354	868530	751008	582336	813260	492505	640928	416166	445581	879252	746819
	sphingosine	Lipid	Sphingosines	17747	LC/MS Pos Late	297	1393	300.29	123-78-4	5353955	C00319	HMDB00252	1945336	2266972	2516500	2572505	2161949	2496227	2289735	1887816	1922400	2580648	1935805	2135696	2420215	3001074	2243858	3282951	2030990	2329184	1989147	2013796	1978682	2253368	1910211	1736156	2124773	2284475	1712732	3106358	2592420	2497102	2833534	2040769	2146742	1884433	2174222	2208128	1844840
	sphingosine 1-phosphate	Lipid	Sphingosines	34445	LC/MS Pos Late	100000626	1375	380.256	26993-30-6	5283560	C06124	HMDB00277	1638082	2107589	1972310	1731100	2356023	1685664	1864088	1943710	1607909	2006225	1724256	1728000	2102476	2771110	1447905	1881954	1927805	1669022	1483112	1792600	1886194	1516186	2117558	1337097	1705411	1.99011e+06	2151485	2625824	2155133	1730994	2052376	1608403	1797606	1390284	1460255	2534594	1722558
	stachydrine	Xenobiotics	Food Component/Plant	34384	LC/MS Pos Early	100001296	1440	144.102	4136-37-2	115244	C10172	HMDB04827	16095057	2450686	381626	10356547	4865309	3.54556e+06	53851164	23767266	2048594	2047628	30629878	13825187	62460144	34637528	2084774	100447824	48901168	12756984	71814720	10647166	27571112	24788022	111191064	15016304	6.74409e+06	25028028	6309422	144924064	11396117	16248139	2883464	26379876	42312952	15092751	21822532	4859775	19515386
	stearoylcarnitine (C18)	Lipid	Fatty Acid Metabolism(Acyl Carnitine)	34409	LC/MS Pos Late	100001391	1485	428.373	18822-91-8	6426855		HMDB00848	13254114	54078452	19482110	16840440	20050938	18446374	17837520	21714888	19652234	24998560	18114364	20134950	19053514	11886272	15893392	20245648	33350610	24477982	12826466	22455068	35674244	19015604	26482474	13108615	16234079	18107572	15523847	30786424	21207852	23345836	30087956	32872140	18311056	19289508	18875700	24867840	22428702
	succinate	Energy	TCA Cycle	1437	LC/MS Polar	252	3149	117.019	110-15-6	1110	C00042	HMDB00254	12431188	18550584	9249762	16480347	16834252	14036545	9153324	16475842	10232478	16610286	11915987	15919796	15315691	16941872	8907944	14932439	14605614	15344456	15212213	11752195	12290970	16764122	13801712	9114032	11702892	10087502	9413890	13894666	13292245	12237641	15977112	12792257	16803216	9309798	11705626	11402351	15671907
	succinimide	Xenobiotics	Chemical	41888	LC/MS Polar	100003696	2155	116.035	123-56-8	11439	C07273		134045	387618	171659	422056	341052	206879	101930	163370	142071	166832	138539	327988	351303	477824	0.336795	251982	213756	609719	270995	163316	355820	185030	189252	173105	247507	206281	187194	199571	193277	171921	175064	190199	301802	142238	260098	152400	325937
	succinylcarnitine (C4-DC)	Energy	TCA Cycle	37058	LC/MS Pos Early	100001948	2291	262.129	256928-74-2	71464481		HMDB61717	3233437	2275806	2127111	2604149	2889512	2286959	2591938	2561245	2665331	3.28961e+06	2232076	4071954	3193440	4.06143e+06	2349670	3.48209e+06	2402385	3.91038e+06	3191895	2574915	2311557	4662249	3493042	2597400	4093470	1770321	2.04931e+06	2230286	1360173	1346451	3008572	2679097	2862865	3815666	5163406	4711459	3007093
	sucralose	Xenobiotics	Food Component/Plant	36649	LC/MS Neg	100001789	3140	395.007	56038-13-2	71485	C12285	HMDB31554	0.375615	0.375615	0.375615	0.375615	0.375615	0.375615	0.375615	0.375615	46363	0.375615	0.375615	0.375615	0.375615	0.375615	0.375615	0.375615	144431	0.375615	0.375615	0.375615	0.375615	838287	0.375615	0.375615	0.375615	34831	28761	0.375615	0.375615	0.375615	0.375615	0.375615	0.375615	0.375615	0.375615	0.375615	262318
	sulfate of piperine metabolite C16H19NO3 (2)*	Xenobiotics	Food Component/Plant	62295	LC/MS Neg	100020496	4112	352.086					340418	58295	116347	42918	151760	20166	155759	84350	151877	162632	0.176777	0.176777	44382	0.176777	120161	26269	0.176777	0.176777	0.176777	51947	138431	141690	27091	73512	0.176777	24820	102437	88025	48722	350071	0.176777	0.176777	0.176777	38708	140099	144723	82004
	sulfate of piperine metabolite C16H19NO3 (3)*	Xenobiotics	Food Component/Plant	62296	LC/MS Neg	100020497	4200	352.086					173377	26780	55882	29924	101004	0.14432	68162	24888	62031	64529	0.14432	0.14432	18163	0.14432	49993	0.14432	0.14432	0.14432	0.14432	23342	79953	36799	10852	32593	0.14432	0.14432	59415	0.14432	16104	99419	0.14432	0.14432	0.14432	0.14432	77562	58169	37697
	sulfate*	Xenobiotics	Chemical	46960	LC/MS Neg	100002528	616	96.9601	14808-79-8	1118	C00059	HMDB01448	13694166	17739848	19003648	15335071	13210758	16435426	15612738	15198494	15837995	22648936	16982872	17354340	14481444	18058178	15647324	16857272	18600710	14332444	17987742	16601394	17358648	19142300	13687654	17407952	16357559	18974828	19564748	17312848	20937712	22705572	15055558	12769058	22097334	19820800	18294540	19887448	14115191
	tartarate	Xenobiotics	Food Component/Plant	15336	LC/MS Neg	100000295	615.3	149.009	87-69-4;6106-24-7	444305	C00898	HMDB00956	272029	231310	209091	0.164473	226345	109761	178298	244541	242007	285917	201576	0.164473	91655	145266	123075	136394	218764	110241	289281	342960	127217	1.57834e+06	218549	44264	691654	369749	158556	120595	208226	164673	190306	516079	249057	278072	135454	133758	252865
	tartronate (hydroxymalonate)	Xenobiotics	Bacterial/Fungal	20693	LC/MS Neg	100000840	610	118.999	80-69-3	45	C02287	HMDB35227	779767	456847	285671	301013	794940	406339	618473	877988	435142	339226	676101	281727	700732	970509	444277	567930	790146	560165	1063270	924824	592475	597222	878598	206940	911076	597811	827274	754847	547519	758810	637736	921747	980932	650409	499708	592362	740609
	taurine	Amino Acid	Methionine, Cysteine, SAM and Taurine Metabolism	2125	LC/MS Pos Early	512	660	126.022	107-35-7	1123	C00245	HMDB00251	32995376	32955744	39966856	38471132	46435100	48800120	42263592	41739000	44580628	46106612	31838292	43527796	43083448	49213924	54488740	64201360	42305524	41641760	38863256	44678956	41888488	75063704	44714568	40240020	46377352	40476020	38142000	50399316	57000076	52016652	35693168	45776940	38024016	40911456	45426300	44395924	51537928
	taurochenodeoxycholate	Lipid	Primary Bile Acid Metabolism	18494	LC/MS Neg	1629	5250	498.289	6009-98-9	387316	C05465	HMDB00951	27927	79869	710118	299134	83423	32760	263666	185990	72388	1054809	86082	133260	0.173595	19233	43522	412075	0.173595	0.173595	42937	0.173595	95968	38926	17774	47848	0.173595	222326	1013540	0.173595	22836	45153	121677	43575	0.173595	25075	61418	0.173595	0.173595
	taurocholate	Lipid	Primary Bile Acid Metabolism	18497	LC/MS Neg	1648	5150	514.284	145-42-6	6675	C05122	HMDB00036	0.156271	0.156271	153918	190998	0.156271	0.156271	67840	32511	0.156271	310439	0.156271	0.156271	0.156271	0.156271	0.156271	127814	0.156271	0.156271	0.156271	0.156271	123188	0.156271	0.156271	0.156271	0.156271	0.156271	348873	0.156271	0.156271	0.156271	0.156271	0.156271	0.156271	0.156271	0.156271	0.156271	0.156271
	taurocholenate sulfate*	Lipid	Secondary Bile Acid Metabolism	32807	LC/MS Neg	100001990	4750	279.614					677893	162084	171343	618747	181652	476835	138949	118847	172502	629827	836429	417658	143864	708242	638858	2002834	301625	222959	2052893	234423	274091	483072	23164	564740	733287	1215476	1156784	65730	73057	434369	206229	683899	0.0597505	309299	368931	258160	147167
	taurodeoxycholate	Lipid	Secondary Bile Acid Metabolism	12261	LC/MS Neg	1668	5257.4	498.289	207737-97-1	2733768	C05463	HMDB00896	0.165251	115942	471004	424071	75197	0.165251	82869	224037	0.165251	604975	59806	26442	0.165251	0.165251	148003	197665	0.165251	0.165251	27841	0.165251	79768	0.165251	39966	21599	0.165251	123946	1493102	0.165251	0.165251	0.165251	122191	44405	0.165251	45126	76306	0.165251	0.165251
	taurolithocholate 3-sulfate	Lipid	Secondary Bile Acid Metabolism	36850	LC/MS Neg	100001658	5027	280.622	64936-83-0	440071	C03642	HMDB02580	215093	276794	141649	250648	398392	0.0989242	66668	413216	161292	345157	104626	293224	129850	167442	500655	442866	135399	214947	1368035	0.0989242	63900	60147	68307	95765	103841	206695	1.03681e+06	54787	66027	229287	535721	555507	0.0989242	179336	28433	430070	74035
	tetradecanedioate (C14-DC)	Lipid	Fatty Acid, Dicarboxylate	35669	LC/MS Neg	100001613	4000	257.176	821-38-5	13185		HMDB00872	96446	117847	226400	146681	0.147856	0.147856	54365	52547	0.147856	171476	346525	89344	81890	193260	69597	0.147856	339754	183074	360125	0.147856	65664	465631	35503	383803	234384	168074	359228	154169	88648	129365	116352	0.147856	179631	0.147856	135103	0.147856	198004
	theobromine	Xenobiotics	Xanthine Metabolism	18392	LC/MS Pos Early	100000445	1600	181.072	83-67-0	5429	C07480	HMDB02825	541467	57087448	591899	1543456	6715033	7474309	17101472	3755566	925109	7664445	6441142	4177694	12156212	6884034	3356525	9205506	2176268	480318	3830506	1046356	3335436	5291615	2884925	3498567	7320065	2788991	8678483	2626684	8303596	5160932	3.88933e+06	2.86085e+06	4922702	5855542	3347839	28873648	8244120
	theophylline	Xenobiotics	Xanthine Metabolism	18394	LC/MS Neg	100000437	2356.9	179.057	58-55-9	2153	C07130	HMDB01889	408252	1562271	479887	1364090	7.4672e+06	2180621	2997344	1116246	1113227	1382985	2265116	2888227	668613	2393154	1667909	549862	651779	0.0414365	4260559	195493	2743630	6172934	691932	6899821	529583	5585949	10965357	0.0414365	815445	2586498	430365	718042	165781	6530727	2478323	5670029	1769288
	thioproline	Xenobiotics	Chemical	53231	LC/MS Pos Early	100009232	1250	134.027	34592-47-4	93176			28014662	31162426	40730460	40773136	39738872	41906988	37447380	26026760	35759844	43687880	27648596	22588902	35073188	35435620	42621476	31956824	27325060	30504844	35252044	30209880	40137676	34148268	32529320	28522352	48566776	31039300	31445916	32708044	41072488	45416120	30670304	33413988	31295308	32231364	35218164	39162852	34881880
	threonate	Cofactors and Vitamins	Ascorbate and Aldarate Metabolism	27738	LC/MS Polar	100001022	2384	135.03	70753-61-6	151152	C01620	HMDB00943	152815328	156581280	60232268	79513136	170633072	189448496	119043904	205321456	144089824	98547376	172815392	70453704	216824192	229013616	159116368	152667376	309821696	139697536	255930912	283967264	182179424	200170944	242194272	79094608	199982592	183732688	237695264	212088432	194516672	231262352	141790544	269871904	215333936	234591936	201128560	168748064	256396176
	threonine	Amino Acid	Glycine, Serine and Threonine Metabolism	1284	LC/MS Pos Early	564	1514	120.066	72-19-5	6288	C00188	HMDB00167	85864592	71690896	121792416	125637904	95389672	106546632	76551008	69246520	79836320	66660048	69616376	60462944	117372920	85929976	153493600	72781328	49078420	73485240	80549664	66921428	82293928	75306016	63235792	88761144	84095024	66347452	99982416	57377604	74327208	43894036	69758680	93235168	71619552	101877936	102463680	78339304	50924192
	threonylalanine	Peptide	Dipeptide	42052	LC/MS Pos Early	100003532	2196	191.103	56217-50-6	18218243		HMDB29054	0.31042	168902	310253	135469	169240	195143	192778	192815	167492	167560	94132	94933	144258	276425	214332	509586	134622	148216	247314	257587	220432	250830	190242	105932	170942	222038	213127	223545	240854	195649	119020	289410	131389	129539	184292	267494	273949
	threonylleucine	Peptide	Dipeptide	40051	LC/MS Neg	100003204	1981	231.135	50299-12-2	4420322			53802	142013	251410	107148	101197	121637	158245	166432	140348	127102	150163	59033	64778	272146	153688	637688	124828	111644	304494	308235	162866	236978	134370	70642	136192	125472	208908	212446	197976	178609	94413	351822	121114	77968	109704	130798	331288
	threonylphenylalanine	Peptide	Dipeptide	31530	LC/MS Neg	100001125	2322	265.119	16875-27-7	4099799		HMDB29068	0.229527	48824	62176	48650	38726	60929	45346	62575	57002	55231	64638	22896	63924	99961	0.229527	171195	75647	0.229527	114618	106501	82223	94344	20222	40367	73866	71116	71634	148410	32887	95119	0.229527	93934	44713	30047	35987	53929	93018
	threonylserine	Peptide	Dipeptide	41995	LC/MS Pos Early	100003533	1902	207.098	61043-86-5	4578035			0.321168	62327	44639	46665	34674	42957	43655	0.321168	34407	46550	0.321168	0.321168	0.321168	100153	52880	61189	0.321168	0.321168	32900	38111	23384	0.321168	0.321168	0.321168	28723	0.321168	54299	61312	21000	39263	0.321168	28843	0.321168	0.321168	45663	42299	33027
	threonylvaline	Peptide	Dipeptide	42011	LC/MS Neg	100003534	1475	217.119	99032-17-4	416721;4278432			0.223446	59223	107732	51314	67254	169107	65689	64942	126369	68498	110296	49663	29733	111544	73130	478757	130606	56582	156285	203632	102131	260325	60539	36929	101933	70397	88009	283173	76259	71233	36300	155629	56255	78943	71162	128651	246583
	thymol sulfate	Xenobiotics	Food Component/Plant	36095	LC/MS Neg	100001757	4410	229.054	89-83-8		C09908	HMDB01878	1710202	4935790	990089	574970	120010	18053	722059	650238	7085339	109613	459843	244829	172485	1.33853e+06	105005	4946310	5240515	28688	0.0176777	178854	138807	978606	44303	87517	1366275	353242	93997	0.0176777	289338	219997	0.0176777	883171	6.72517e+06	529165	761759	981391	364531
	thyroxine	Amino Acid	Tyrosine Metabolism	2761	LC/MS Neg	1094	4808	775.679	51-48-9	5819	C01829	HMDB01918	0.286732	23312	44044	36392	22648	0.286732	13635	16014	0.286732	35971	28769	36464	43204	75176	33745	0.286732	0.286732	19274	0.286732	16399	56806	0.286732	20020	26736	0.286732	36147	0.286732	24990	30940	64716	26547	35907	30043	0.286732	0.286732	40307	0.286732
	tiglylcarnitine (C5:1-DC)	Amino Acid	Leucine, Isoleucine and Valine Metabolism	35428	LC/MS Pos Early	100001597	2962	244.154	64191-86-2	22833596		HMDB02366	0.331562	79521	42378	26875	0.331562	57544	55421	0.331562	51204	83080	46572	0.331562	0.331562	71329	0.331562	0.331562	41310	72890	0.331562	0.331562	0.331562	99022	33657	0.331562	0.331562	60119	44503	57093	0.331562	31277	96349	44310	0.331562	54863	85976	40417	64366
	topiramate	Xenobiotics	Drug - Neurological	2772	LC/MS Pos Early	1388	3004	357.133	97240-79-4	5284627	C07502	HMDB05034	0.707107	0.707107	0.707107	0.707107	0.707107	0.707107	0.707107	0.707107	0.707107	0.707107	0.707107	0.707107	0.707107	0.707107	0.707107	0.707107	0.707107	0.707107	0.707107	0.707107	0.707107	0.707107	0.707107	0.707107	0.707107	23800184	0.707107	0.707107	0.707107	0.707107	0.707107	0.707107	0.707107	0.707107	0.707107	0.707107	0.707107
	trans-2-hexenoylglycine	Lipid	Fatty Acid Metabolism(Acyl Glycine)	61798	LC/MS Neg	100019884	2707	170.082					0.296561	44797	59400	36453	24927	103146	0.296561	0.296561	0.296561	0.296561	0.296561	0.296561	0.296561	47747	0.296561	0.296561	180887	43479	51302	123835	0.296561	0.296561	0.296561	115191	0.296561	33299	0.296561	184348	66808	52913	45556	71369	0.296561	0.296561	0.296561	0.296561	0.296561
	trans-4-hydroxyproline	Amino Acid	Urea cycle; Arginine and Proline Metabolism	32306	LC/MS Pos Early	1001	1064	132.066	51-35-4	5810	C01157	HMDB00725	7714675	12827825	17506024	11322246	14166209	10839434	6282807	12695712	17523184	14267868	5963387	22386312	14570651	12114448	7967571	10883084	17046940	8559046	8.29141e+06	30568772	6307110	14136310	16693691	13202423	12750212	13020707	9386823	10947521	7641148	6.50643e+06	11114482	10534600	8565662	36992592	12891342	9236757	10417780
	trigonelline (N'-methylnicotinate)	Cofactors and Vitamins	Nicotinate and Nicotinamide Metabolism	32401	LC/MS Pos Early	100001092	1388	138.055	535-83-1	5570	C01004	HMDB00875	1152237	1309276	717857	642023	1225507	3305030	4940294	2323920	875688	2798311	1599052	1246862	888172	356341	3401222	565757	1063060	658324	7088479	520499	6217959	1670355	1433100	4505940	1.99815e+06	2218525	10833316	354783	556709	6313551	3359041	3460205	2239147	11988688	436310	4296444	1215649
	trimethylamine N-oxide	Lipid	Phospholipid Metabolism	40406	LC/MS Pos Early	100003397	2100	76.0757	1184-78-7	1145	C01104	HMDB00925	116995	169393	93711	38407	139490	27861	55101	93319	79516	108744	45816	316342	41228	208232	265190	48204	69155	82262	0.309076	144739	73918	0.309076	354539	28658	46778	92588	61763	36753	36964	53266	63756	240918	0.309076	53751	28396	93962	208953
	tryptophan	Amino Acid	Tryptophan Metabolism	54	LC/MS Pos Early	565	2986	205.097	73-22-3	6305	C00078	HMDB00929	57820400	59104696	62582392	71189616	59268684	63319836	67748296	76224760	68514200	74421032	59524416	55024096	62847760	75097552	76103280	64677208	55160240	53248308	51157968	59796592	81819480	53539320	69623872	54508016	77388992	65136336	68346728	52313528	60983096	80998032	59383300	71063528	63163664	60435404	52124348	68889344	69731720
	tryptophan betaine	Amino Acid	Tryptophan Metabolism	37097	LC/MS Pos Early	100001743	2673	247.144	20671-76-5	442106	C09213	HMDB61115	4453052	17027640	14925432	110973	76212424	3936924	5341389	1699913	13691547	13174610	16337773	13695977	11636510	9331787	16723578	443300	32445040	7301949	17207732	11566376	34762360	17774776	9372500	18589150	17458896	3326611	8897669	25794032	9475741	96827424	22176684	43018892	18186414	24991086	16601817	32228472	17823674
	tyramine O-sulfate	Amino Acid	Tyrosine Metabolism	48408	LC/MS Neg	100006092	1565	216.034	30223-92-8	153005		HMDB06409	0.199263	0.199263	138757	0.199263	0.199263	0.199263	0.199263	49736	0.199263	0.199263	0.199263	53508	0.199263	0.199263	0.199263	103206	59165	0.199263	0.199263	179132	0.199263	0.199263	10371	0.199263	63777	51961	190951	30573	0.199263	0.199263	0.199263	32044	42940	0.199263	0.199263	0.199263	30505
	tyrosine	Amino Acid	Tyrosine Metabolism	1299	LC/MS Pos Early	815	2430	182.081	60-18-4	6057	C00082	HMDB00158	45270176	40034100	53026344	36336732	51777364	34877576	29330844	47584672	41983824	66751324	47051868	40356640	31451084	71311032	39235040	42109480	35365800	39779280	35106024	37334872	55664112	60193568	57415988	23570900	58745000	43549688	30620112	35609428	47863584	48209792	49606712	42925192	46896888	36240736	71801728	64022076	42648436
	UDP-glucose/UDP-galactose	Carbohydrate	Nucleotide Sugar	38670	LC/MS Neg	100002997	645	565.05			C00029	HMDB00286	458916	876966	353354	361054	398283	689883	224308	418461	119293	374186	256970	770863	236157	281176	197510	752627	423945	640877	421835	566091	604453	456793	412035	624234	271043	574296	0.19898	189905	611827	0.19898	603648	685592	608267	0.19898	185846	564435	601164
	UDP-N-acetylglucosamine/galactosamine	Carbohydrate	Nucleotide Sugar	46148	LC/MS Polar	100002957	3665	606.074					149595	289244	169489	678789	334826	302059	221269	287206	498763	403591	301014	678903	422107	666932	301265	645449	240413	833737	308487	728153	257210	221903	266899	241368	255064	669599	261967	256614	280369	352738	209462	294696	504009	351358	221909	815154	309122
	undecanoate (11:0)	Lipid	Medium Chain Fatty Acid	12067	LC/MS Neg	889	5219.2	185.155	334-48-5	8180	C17715	HMDB00947	444256	524076	342340	462483	472243	0.116955	330929	310197	687416	514142	718097	437885	363566	450950	303864	856220	670192	381490	0.116955	1453756	505696	557294	328664	492755	851882	424391	849491	0.116955	204561	537910	312524	503306	518361	0.116955	472943	553283	817324
	uracil	Nucleotide	Pyrimidine Metabolism, Uracil containing	605	LC/MS Polar	825	1089.7	111.02	66-22-8	1174	C00106	HMDB00300	161700	0.421365	186700	0.421365	118379	175293	0.421365	0.421365	0.421365	0.421365	0.421365	246474	0.421365	194887	0.421365	0.421365	173672	169896	135340	227142	144278	0.421365	233431	161805	164599	182724	181260	196008	106587	189509	0.421365	158144	0.421365	0.421365	0.421365	159158	206672
	urate	Nucleotide	Purine Metabolism, (Hypo)Xanthine/Inosine containing	1604	LC/MS Neg	1134	757.1	167.021	69-93-2;120K5305	1175	C00366	HMDB00289	18867016	24088610	34693028	30807954	24776972	35330984	24524284	27682970	21024454	46417008	21344304	19872308	28808722	26800032	43661756	32285384	26363128	24837800	19718624	21737062	30643596	23842948	12294639	23714756	36980840	21249472	36314052	25205450	27559592	27241556	28449970	18925816	18339620	21471652	41119916	33362896	23096980
	urea	Amino Acid	Urea cycle; Arginine and Proline Metabolism	1670	LC/MS Pos Early	533	700	121.072	57-13-6	1176	C00086	HMDB00294	39208128	32892158	29577072	34730648	36570848	32291088	46740200	23788482	46189352	31439060	33010902	21952000	34343336	25929012	31405814	23468116	45488408	31373496	25703288	34939844	27109780	42644752	26963632	29784172	30674528	27334908	43065036	37868320	28368538	27810736	24127394	28544888	30487160	33591768	29807884	38662696	34438564
	uridine	Nucleotide	Pyrimidine Metabolism, Uracil containing	606	LC/MS Neg	535	1457.6	243.062	58-96-8	6029	C00299	HMDB00296	7734230	8934881	4861294	7224255	8124064	5994998	3059864	5151134	8601747	9216211	9337482	6911204	3547170	10582208	3778232	7688787	9385066	3758468	7511031	8379528	9211132	7034619	4576310	8163136	12818202	7016316	6712538	10827454	4523234	9824884	3604462	9064039	7320672	9030478	7132133	9013209	8985514
	ursodeoxycholate	Lipid	Secondary Bile Acid Metabolism	1605	LC/MS Neg	1135	5055	391.285	128-13-2	31401	C07880	HMDB00946	135620	26071	997523	21692	0.0977929	133129	50724	86925	31686	82287	95657	102976	79574	200057	0.0977929	48618	56567	0.0977929	24702	0.0977929	174054	148995	105101	115358	0.0977929	146689	117582	157533	0.0977929	70920	14537	107676	1017107	280663	183682	0.0977929	0.0977929
	valine	Amino Acid	Leucine, Isoleucine and Valine Metabolism	1649	LC/MS Pos Early	566	2479	118.086	72-18-4	6287	C00183	HMDB00883	238191680	195999408	230537024	250073888	191845536	223985760	198640912	172662080	225295072	306398496	186274880	173616096	192401792	232772640	254353840	242407728	196657072	183210496	162485904	177770352	256387120	234331360	226085744	169492704	250251648	189749248	200030512	166931168	211070176	197022480	186440336	215462240	274393120	191851680	271176192	215560176	189531632
	valylglycine	Peptide	Dipeptide	40475	LC/MS Neg	100003641	1506	173.093	686-43-1	136487		HMDB29127	31683	75267	91340	52399	52354	93297	42201	72446	97100	55114	94840	36833	36061	133382	49518	317016	79309	40801	97561	143362	79313	196655	58831	43612	70033	43920	81317	128017	49578	59866	44734	112473	42652	70965	109932	51282	163549
	valylleucine	Peptide	Dipeptide	39994	LC/MS Pos Early	100003210	3138	231.17	22906-55-4	352039		HMDB29131	0.344149	58748	89347	49381	36445	0.344149	59526	84573	54817	36666	0.344149	31023	0.344149	165245	49011	163263	0.344149	37498	96198	64065	45186	76668	47725	0.344149	40007	0.344149	73730	63018	71250	52878	40476	103861	0.344149	0.344149	46478	68906	63747
	valylproline	Peptide	Dipeptide	40485	LC/MS Pos Early	100003646	2720	215.139	105931-64-4	5003412		HMDB29135	0.314309	43261	105638	108318	96491	116444	62540	71581	151037	153840	84390	41053	66337	105022	87546	140922	60606	82130	59422	97293	78690	117281	57231	70413	135361	104072	97512	81960	103461	73627	43713	75269	104221	81356	118000	105611	97766
	valylvaline	Peptide	Dipeptide	40728	LC/MS Pos Early	100003650	2879	217.155	3918-94-3	409682			148560	276768	336109	0.37109	247354	0.37109	0.37109	0.37109	0.37109	0.37109	0.37109	0.37109	0.37109	362754	228737	415177	146798	309216	209842	174859	0.37109	256760	0.37109	103042	0.37109	125615	182807	160351	228319	0.37109	145537	153970	0.37109	0.37109	0.37109	0.37109	0.37109
	vanillactate	Amino Acid	Tyrosine Metabolism	54910	LC/MS Neg	100006129	1625	211.061	2475-56-1	160637		HMDB00913	0.229456	36305	0.229456	29079	45875	0.229456	16323	21943	0.229456	0.229456	0.229456	0.229456	0.229456	0.229456	0.229456	41195	46752	0.229456	31772	57705	0.229456	0.229456	21747	40906	0.229456	0.229456	36337	67139	13695	44692	0.229456	0.229456	41981	0.229456	58160	0.229456	0.229456
	vanillylmandelate (VMA)	Amino Acid	Tyrosine Metabolism	1567	LC/MS Neg	1111	941	197.046	55-10-7	1245	C05584	HMDB00291	51923	67281	46384	0.154503	54734	69334	0.154503	34734	99051	0.154503	76844	49519	0.154503	32726	0.154503	0.154503	0.154503	31814	0.154503	0.154503	0.154503	128834	37355	0.154503	0.154503	46739	0.154503	95911	32036	62783	53228	80242	38071	63313	0.154503	75793	98562
	venlafaxine	Xenobiotics	Drug - Psychoactive	38623	LC/MS Pos Late	100002807	848	278.211	93413-69-5	5656	C07187	HMDB05016	0.707107	0.707107	0.707107	0.707107	0.707107	0.707107	0.707107	0.707107	0.707107	0.707107	0.707107	0.707107	0.707107	0.707107	0.707107	0.707107	0.707107	0.707107	0.707107	0.707107	0.707107	0.707107	0.707107	0.707107	0.707107	0.707107	0.707107	0.707107	0.707107	0.707107	0.707107	0.707107	0.707107	0.707107	0.707107	0.707107	0.707107
	xanthine	Nucleotide	Purine Metabolism, (Hypo)Xanthine/Inosine containing	3147	LC/MS Polar	1004	2023	151.026	69-89-6	1188	C00385	HMDB00292	2337229	3007585	3217840	3059755	3623135	3972446	2104111	2735754	2167069	2353176	2080212	2856407	1897633	3942224	2410011	4436265	1921806	2855171	4121629	3068296	3.3175e+06	3767296	2587182	2580505	2563760	2537623	3634780	4099893	3.04066e+06	3.58547e+06	2113333	2092241	1620050	1884094	4081351	3667433	3814187
	ximenoylcarnitine (C26:1)*	Lipid	Fatty Acid Metabolism(Acyl Carnitine)	57517	LC/MS Pos Late	100015836	1607	538.483					377004	319490	214668	251045	717935	537219	366418	400063	334254	419140	405903	639284	422650	572888	316415	455875	385557	457398	645036	377643	220204	533453	422930	279878	299947	315978	355597	378816	571422	641606	659954	455291	300565	465516	486174	395665	391259
[truncated: 26 more columns]
